# Supplementary material for: The Candida albicans-Specific Gene EED1 Encodes a Key Regulator of Hyphal Extension
Source: PLoS One. 2011 Apr 7;6(4):e18394. doi: 10.1371/journal.pone.0018394 (PMC3075580; doi:10.1371/journal.pone.0018394)
Supplement: Table S1 — Genes down-regulated in eed1 during RHE infection (XLS) [file pone.0018394.s003.xls]

## Sheet: 1h RHE
Name	Fold change([eed1 delta-1h] vs [wild type-1h])	Regulation([eed1 delta-1h] vs [wild type-1h])	Chromosome	Common Name
orf19.3374	4.88157	down	chr4	ECE1
orf19.708	4.32198	down	chr8
orf19.4066	4.00484	down	chr2
orf19.82	3.99571	down
orf19.2434	3.6526	down	chr1	NPL4
orf19.5952	3.3504	down	chr3
orf19.4581	3.2199	down	chr4
orf19.209	3.19764	down	chr2	DFG10
orf19.1774	3.17959	down	chr2
orf19.1762	3.06109	down	chr2	OCA1
orf19.2336	3.03629	down	chr1
orf19.86	2.94537	down	chr6
orf19.3009	2.84067	down	chr1
orf19.2461	2.81909	down	chr1	PRN4
orf19.5814	2.781	down	chr2
orf19.1681	2.72766	down	chr3
orf19.1484	2.70057	down	chr2
orf19.477	2.63419	down	chr8
orf19.4215	2.6256	down	chr6	FET34
orf19.4975	2.62031	down	chr1	HYR1
orf19.1158	2.59235	down	chr1
orf19.117	2.55319	down	chr6
orf19.3214	2.55145	down	chr5
orf19.4904	2.54425	down	chr1
orf19.2907	2.53497	down	chr4	PGA42
orf19.3544	2.52308	down	chr2
orf19.4919	2.50564	down	chr1
orf19.4213	2.47253	down	chr6	FET31
orf19.1330	2.44519	down	chr7
orf19.7330	2.41067	down	chr8
orf19.947	2.4043	down	chr5	MRP17
orf19.2851	2.35541	down	chr8
orf19.4590	2.34108	down	chr4
orf19.1150	2.32757	down	chr1
orf19.516	2.32676	down	chr8
orf19.4086	2.32348	down	chr2
orf19.2037	2.31584	down	chr2
orf19.3625	2.31048	down	chr2
orf19.3231	2.27957	down	chr8
orf19.7103	2.25964	down	chr7
orf19.2848	2.2437	down	chr8
orf19.5129	2.23143	down	chr7
orf19.5253	2.19908	down	chr1
orf19.3226	2.19573	down	chr8
orf19.2263	2.15173	down	chr2
orf19.104	2.14397	down	chr6
orf19.6272	2.13407	down	chr1
orf19.2166	2.12412	down	chr2
orf19.5017	2.12266	down	chr1
orf19.5158	2.11959	down	chr7
orf19.6264	2.0633	down	chr1
orf19.7556	2.0568	down	chr8
orf19.1445	2.0568	down	chr2	ESC4
orf19.1258	2.04707	down	chr4
orf19.4724	2.04327	down	chr1
orf19.6443	2.01888	down	chr8
orf19.904	2.01171	down	chr2
orf19.3771	2.00869	down
orf19.1355	2.00105	down	chr2

## Sheet: 12h RHE
Name	Fold change([eed1 delta-12h] vs [wild type-12h])	Regulation([eed1 delta-12h] vs [wild type-12h])	Chromosome	Common Name
orf19.3374	75.8764	down	chr4	ECE1
orf19.3795	12.2483	down	chr4	AGP3
orf19.7093	7.05989	down	chr7	HGT13
orf19.1743	6.31861	down	chr2	ACS1
orf19.1354	6.12373	down	chr2	UCF1
orf19.6078.1	5.80776	down	chr1
orf19.4450.1	5.6041	down	chr1
orf19.2943.5	5.54933	down	chr1
orf19.2355	5.45049	down		ALS10
orf19.6468	5.14356	down
orf19.6741	5.08157	down	chr3
orf19.85	4.98585	down	chr6	GPX2
orf19.6563.1	4.9193	down	chr7
orf19.2192	4.68151	down	chr2	GDH2
orf19.2397.3	4.56193	down	chr8
orf19.2457	4.53428	down	chr1
orf19.753	4.41274	down	chr1
orf19.1715	4.40195	down	chr3	IRO1
orf19.2768	4.37586	down	chr4	AMS1
orf19.6148	4.2816	down	chr8
orf19.2655	4.23612	down	chr5	BUB3
orf19.2001	4.16951	down	chr2
orf19.7516	4.10533	down	chr8
orf19.4975	4.07766	down	chr1	HYR1
orf19.6705	4.0275	down	chr7
orf19.1117	4.01044	down	chr5
orf19.2751	3.96716	down	chr4
orf19.1237	3.9603	down	chr4	ARO9
orf19.7323	3.9446	down	chr8	CBP1
orf19.1321	3.93102	down	chr4	HWP1
orf19.4590	3.91712	down	chr4
orf19.4082	3.85058	down	chr2	DDR48
orf19.1124	3.82612	down	chr5
orf19.7610	3.79909	down	chr8	PTP3
orf19.3676	3.78422	down	chr1	ABP140
orf19.5140	3.71045	down	chr7
orf19.3886	3.69628	down	chr8
orf19.3895	3.66373	down	chr5	CHT2
orf19.5571	3.64621	down
orf19.1774	3.63126	down	chr2
orf19.3916	3.60898	down	chr5
orf19.767	3.54606	down	chr1	ERG3
orf19.1089	3.50707	down	chr6
orf19.554	3.50655	down	chr8	DIT2
orf19.2048	3.4429	down	chr2
orf19.6579	3.37518	down	chr7
orf19.2942	3.36294	down	chr1	DIP5
orf19.5619	3.36046	down	chr6
orf19.4918	3.35105	down	chr1
orf19.5672	3.34174	down	chr4	MEP2
orf19.6003	3.32973	down	chr3
orf19.264	3.31364	down	chr3
orf19.100	3.29918	down	chr6
orf19.742	3.27629	down	chr4	ALD6
orf19.4046	3.21919	down	chr5
orf19.7085	3.20107	down	chr7
orf19.6830	3.1814	down	chr3
orf19.2961	3.17977	down	chr1
orf19.4317	3.17808	down	chr5	GRE3
orf19.2307	3.117	down	chr1
orf19.4902	3.09581	down
orf19.5806	3.09081	down	chr2	ALD5
orf19.2472	3.09034	down	chr1
orf19.7481	3.07543	down	chr8	MDH1
orf19.6605	3.00548	down	chr8
orf19.1794	2.99585	down	chr4
orf19.3707	2.98977	down	chr8	YHB1
orf19.3844	2.96527	down	chr4	MRP8
orf19.3748	2.96436	down	chr8
orf19.7288	2.92638	down	chr8
orf19.5924	2.92394	down	chr3
orf19.7472	2.91929	down	chr8	IFF4
orf19.4807	2.87684	down	chr1
orf19.4911	2.86763	down	chr1
orf19.2907	2.86529	down	chr4	PGA42
orf19.3616	2.86089	down	chr2	ERG9
orf19.4129	2.83646	down
orf19.1331	2.83164	down	chr7	HSM3
orf19.2701	2.82909	down	chr4
orf19.1079	2.80716	down
orf19.6038	2.79633	down	chr1
orf19.2670	2.79477	down	chr4
orf19.1822	2.78753	down	chr1	UME6
orf19.1652	2.77983	down	chr3	POX1-3
orf19.169	2.77158	down	chr8	CHO2
orf19.4642	2.7638	down	chr4
orf19.4939	2.75808	down	chr1
orf19.6348	2.74643	down	chr1
orf19.6021	2.74559	down	chr1	IHD2
orf19.3757	2.73376	down	chr1	ATP20
orf19.1655	2.71325	down	chr3	PXP2
orf19.3670	2.71082	down	chr1	GAL1
orf19.1433	2.7066	down	chr2
orf19.7512	2.70176	down	chr8
orf19.3009	2.6967	down	chr1
orf19.3558	2.69278	down	chr2
orf19.1002	2.69102	down	chr1
orf19.3782	2.68022	down	chr4
orf19.5125	2.66872	down	chr7
orf19.6169	2.6633	down	chr3
orf19.2841	2.66309	down	chr8	PGM2
orf19.2369	2.66203	down	chr8
orf19.2437	2.66175	down	chr1	ARC35
orf19.212	2.66019	down	chr2	VPS28
orf19.5760	2.6444	down	chr6	IHD1
orf19.2047	2.63627	down	chr2
orf19.3363	2.6274	down	chr4	VTC4
orf19.4491	2.62318	down	chr2	ERG20
orf19.3672	2.61748	down	chr1	GAL10
orf19.4970	2.61186	down	chr1
orf19.7441	2.60512	down	chr3
orf19.2886	2.60272	down	chr4	CEK1
orf19.3013	2.60061	down	chr1	CDC12
orf19.6941	2.59671	down	chr3
orf19.1130	2.59342	down
orf19.4899	2.5922	down	chr1	GCA1
orf19.5232	2.58876	down	chr1	CSI2
orf19.2304	2.58638	down	chr1
orf19.136	2.58539	down	chr6
orf19.1562	2.57915	down	chr2
orf19.6887	2.57427	down
orf19.176	2.5654	down	chr8	OPT4
orf19.2292	2.56153	down
orf19.4010	2.56118	down	chr5	PAN3
orf19.1800	2.55689	down	chr4
orf19.7466	2.5441	down	chr8	ACC1
orf19.2541	2.54395	down	chr8
orf19.2663	2.54389	down	chr1
orf19.3871	2.53933	down	chr8
orf19.687	2.53531	down	chr6
orf19.3352	2.53102	down	chr1
orf19.6612	2.52429	down	chr8
orf19.5984	2.52253	down	chr3
orf19.5761	2.51496	down
orf19.4773	2.50938	down	chr1	AOX2
orf19.4993	2.50167	down	chr1	SEC18
orf19.5968	2.49848	down	chr3	RDI1
orf19.5622	2.4943	down	chr6	GLC3
orf19.2210	2.48482	down	chr2
orf19.3785	2.47955	down	chr4
orf19.2653	2.47632	down	chr5
orf19.7314	2.47502	down	chr8	CDG1
orf19.5931	2.47162	down	chr3
orf19.1128	2.47127	down
orf19.3456	2.46974	down	chr6
orf19.2809	2.4622	down	chr3	CTN3
orf19.7304	2.45356	down	chr8
orf19.1992	2.44443	down	chr2	SIR2
orf19.715	2.44091	down	chr8
orf19.4205.1	2.44042	down	chr6
orf19.639.1	2.43859	down	chr8
orf19.5976	2.42862	down	chr3
orf19.4875	2.42479	down	chr1
orf19.7068	2.42445	down	chr7	MAC1
orf19.7502	2.42016	down	chr8
orf19.272	2.41148	down	chr3	FAA21
orf19.1844	2.40857	down	chr8
orf19.3021	2.40073	down	chr1
orf19.3763	2.39929	down	chr1
orf19.4834	2.39513	down	chr1
orf19.3226	2.39171	down	chr8
orf19.3998	2.3875	down	chr5
orf19.6973	2.38629	down	chr3
orf19.2952	2.38557	down	chr1	EXG2
orf19.2558	2.38172	down	chr8
orf19.2660	2.37735	down	chr2	EAF3
orf19.6481	2.37524	down	chr7	YPS7
orf19.5420	2.37465	down	chr3
orf19.2060	2.37183	down	chr2	SOD5
orf19.2975	2.36087	down	chr1	YPT7
orf19.6084	2.35649	down	chr1
orf19.4906	2.35135	down	chr1
orf19.4393	2.35059	down	chr8	CIT1
orf19.3910	2.35038	down	chr5
orf19.556	2.34892	down	chr8
orf19.2959.1	2.34264	down	chr1
orf19.1492	2.34183	down	chr2
orf19.577	2.3415	down	chr5
orf19.3945	2.34067	down	chr5
orf19.2910	2.3366	down	chr4	PGA43
orf19.3940.1	2.33655	down	chr5	CUP1
orf19.7380	2.33538	down	chr3
orf19.5004	2.33074	down	chr1	RAD54
orf19.5297	2.31393	down	chr4
orf19.1767	2.30972	down	chr2
orf19.2228	2.30921	down	chr2
orf19.1295	2.30918	down	chr2	VAS1
orf19.5551	2.3016	down	chr6	MIF2
orf19.7021	2.30023	down	chr7	GPH1
orf19.1422	2.29932	down	chr4	FZO1
orf19.1702	2.29501	down	chr3	ARF3
orf19.2844	2.29303	down	chr8
orf19.1449	2.28655	down	chr2
orf19.1809	2.28534	down
orf19.7094	2.28237	down	chr7	HGT12
orf19.2733	2.28139	down	chr4
orf19.5012	2.28014	down	chr1
orf19.7417	2.2773	down	chr3	TSA1
orf19.3995	2.27717	down	chr5	RIM13
orf19.3029	2.27375	down	chr1
orf19.269	2.26446	down	chr3	SES1
orf19.1777	2.25872	down	chr2
orf19.3104	2.25763	down	chr4	YDC1
orf19.5641	2.24392	down	chr4	CAR2
orf19.4374	2.24383	down	chr8
orf19.2306	2.24291	down	chr1
orf19.6594	2.24192	down	chr8	PLB3
orf19.6707	2.24148	down	chr7
orf19.3733	2.23279	down	chr8	IDP2
orf19.2276	2.22827	down	chr2
orf19.1625	2.22514	down	chr3
orf19.3631	2.2227	down	chr2
orf19.6718	2.21852	down	chr3
orf19.638	2.21822	down	chr8	FDH1
orf19.6536	2.21794	down	chr7	IQG1
orf19.1816	2.21786	down	chr8	ALS3
orf19.6305	2.20345	down	chr8
orf19.6139	2.19921	down	chr8	FRE7
orf19.2318.1	2.19647	down	chr1
orf19.1300	2.19633	down	chr4
orf19.7548	2.19397	down	chr8
orf19.2461	2.19363	down	chr1	PRN4
orf19.7403	2.18184	down	chr3
orf19.3202	2.18171	down	chr5
orf19.7619	2.1773	down	chr8
orf19.1400	2.17724	down	chr2
orf19.1719	2.17504	down	chr3	SGA1
orf19.2009	2.16988	down	chr2
orf19.4599	2.16903	down	chr4	PHO89
orf19.1803	2.16773	down	chr8	CDC43
orf19.6414.3	2.16702	down	chr8	TPM2
orf19.3718	2.16068	down
orf19.4285	2.15768	down
orf19.5980	2.15647	down	chr3
orf19.1096	2.15388	down	chr6
orf19.6194	2.1535	down	chr1
orf19.3269	2.15253	down	chr8	GSL2
orf19.6165	2.15253	down	chr3	KGD1
orf19.4311	2.1503	down	chr5	YNK1
orf19.1070	2.14633	down	chr1
orf19.3153	2.14444	down	chr3	MSS4
orf19.5751	2.14183	down	chr6	ORM1
orf19.1834	2.14039	down	chr1
orf19.1187	2.1382	down	chr6	CPH2
orf19.1101	2.13079	down
orf19.4776	2.13015	down	chr1
orf19.3051	2.12829	down	chr1
orf19.6359	2.12807	down	chr1
orf19.7498	2.12781	down	chr8	LEU1
orf19.6322	2.12741	down	chr6	ARD
orf19.3545	2.12717	down	chr2
orf19.1823	2.1256	down	chr1
orf19.7514	2.12518	down	chr8	PCK1
orf19.6893	2.12409	down	chr2
orf19.1369	2.12283	down	chr2
orf19.306	2.1211	down	chr3	USO5
orf19.5409	2.12074	down	chr3
orf19.2043	2.11343	down	chr2
orf19.244	2.11134	down	chr3	DCG1
orf19.919	2.11016	down
orf19.4791	2.10539	down	chr1
orf19.1267.1	2.10472	down	chr4
orf19.2446	2.10277	down	chr1
orf19.1605	2.09357	down	chr2	PMS1
orf19.4860	2.09	down
orf19.6671	2.08875	down	chr5	LAP4
orf19.4828	2.0882	down	chr1
orf19.6608	2.08179	down	chr8
orf19.3646	2.0816	down	chr6	CTR1
orf19.6461	2.0801	down	chr7
orf19.1664	2.07881	down	chr3
orf19.3625	2.07808	down	chr2
orf19.1995	2.07722	down	chr2
orf19.5290	2.06986	down	chr4
orf19.104	2.0679	down	chr6
orf19.3252	2.06454	down	chr8
orf19.1121	2.062	down	chr5
orf19.346	2.06051	down	chr3
orf19.2434	2.05838	down	chr1	NPL4
orf19.4096	2.05626	down	chr2
orf19.6531	2.05508	down	chr7	NUC2
orf19.3568	2.05202	down	chr2	RXT3
orf19.86	2.05086	down	chr6
orf19.5011	2.04875	down	chr1	KAR9
orf19.3694	2.04655	down	chr1
orf19.5379	2.04454	down	chr3	ERG4
orf19.2735	2.04349	down	chr4	SEN2
orf19.1413	2.04272	down	chr4	YFH1
orf19.1279	2.04266	down	chr5	CDS1
orf19.2711.1	2.04262	down	chr4
orf19.7409	2.03642	down	chr3	ERV25
orf19.1826	2.03601	down	chr1	MDM34
orf19.2638	2.02859	down	chr5
orf19.6692	2.02716	down	chr7	MNN7
orf19.850	2.02678	down	chr2
orf19.3680	2.02657	down	chr1	2007-09-01
orf19.1795	2.02567	down	chr4	PUF3
orf19.5566	2.0235	down	chr6
orf19.7364	2.02149	down	chr3
orf19.6132	2.01898	down	chr8
orf19.1662	2.01863	down	chr3
orf19.1477	2.0166	down	chr2
orf19.4680	2.01499	down	chr4
orf19.1272	2.01022	down	chr4
orf19.392	2.00894	down	chr1
orf19.7084	2.00849	down	chr7
orf19.6778	2.00749	down	chr3
orf19.4805	2.0068	down	chr1

## Sheet: 24h RHE
Name	Fold change([eed1 delta-24h] vs [wild type-24h])	Regulation([eed1 delta-24h] vs [wild type-24h])	Chromosome	Common Name
orf19.3374	64.8547	down	chr4	ECE1
orf19.2355	8.94555	down		ALS10
orf19.85	8.52248	down	chr6	GPX2
orf19.2397.3	8.07898	down	chr8
orf19.4975	7.71862	down	chr1	HYR1
orf19.1743	7.11859	down	chr2	ACS1
orf19.2210	7.09201	down	chr2
orf19.4773	6.84407	down	chr1	AOX2
orf19.3940.1	6.83022	down	chr5	CUP1
orf19.113	6.77159	down	chr6	CIP1
orf19.850	6.6377	down	chr2
orf19.6741	6.16024	down	chr3
orf19.1109	6.04689	down	chr5
orf19.1715	5.98179	down	chr3	IRO1
orf19.4590	5.95408	down	chr4
orf19.4599	5.84518	down	chr4	PHO89
orf19.4899	5.58395	down	chr1	GCA1
orf19.86	5.55018	down	chr6
orf19.1617	5.23667	down	chr3
orf19.6594	5.04181	down	chr8	PLB3
orf19.3733	5.02248	down	chr8	IDP2
orf19.2943.5	5.01048	down	chr1
orf19.6148	4.951	down	chr8
orf19.4170	4.87163	down	chr4
orf19.2048	4.67556	down	chr2
orf19.117	4.66506	down	chr6
orf19.2060	4.59831	down	chr2	SOD5
orf19.3262	4.52371	down
orf19.3748	4.50558	down	chr8
orf19.3795	4.49042	down	chr4	AGP3
orf19.2802	4.35533	down		PDR10
orf19.1321	4.2557	down	chr4	HWP1
orf19.3707	4.228	down	chr8	YHB1
orf19.1793	4.17633	down	chr4
orf19.3782	4.11625	down	chr4
orf19.2768	4.09629	down	chr4	AMS1
orf19.1822	4.07307	down	chr1	UME6
orf19.6579	4.03181	down	chr7
orf19.3348	3.99599	down	chr1
orf19.176	3.96928	down	chr8	OPT4
orf19.7610	3.93432	down	chr8	PTP3
orf19.1719	3.83604	down	chr3	SGA1
orf19.2440	3.80814	down	chr1
orf19.3672	3.79767	down	chr1	GAL10
orf19.7304	3.76327	down	chr8
orf19.243	3.76249	down	chr3	OXR1
orf19.5619	3.74498	down	chr6
orf19.2457	3.7156	down	chr1
orf19.1433	3.71058	down	chr2
orf19.7050	3.70248	down	chr7	NOP15
orf19.7481	3.68885	down	chr8	MDH1
orf19.3029	3.58446	down	chr1
orf19.7314	3.55495	down	chr8	CDG1
orf19.7323	3.55075	down	chr8	CBP1
orf19.4979	3.55047	down	chr1	KNS1
orf19.2204.2	3.5124	down	chr2
orf19.6602	3.48657	down	chr8
orf19.6595	3.44181	down	chr8	RTA4
orf19.3690	3.43959	down
orf19.6600	3.4232	down	chr8
orf19.1816	3.42219	down	chr8	ALS3
orf19.638	3.38823	down	chr8	FDH1
orf19.6475	3.36538	down	chr7
orf19.3749	3.36535	down	chr8	IFC3
orf19.729	3.36294	down	chr8	SHE3
orf19.4546	3.36074	down	chr1	HOL4
orf19.2638	3.35198	down	chr5
orf19.6141	3.34693	down	chr8	HGT16
orf19.2292	3.34616	down
orf19.2176	3.33405	down	chr2	IFM3
orf19.1877	3.33054	down	chr2
orf19.3931	3.32921	down	chr5	SFC1
orf19.6246	3.32786	down	chr1
orf19.7056	3.31668	down	chr7
orf19.7381	3.27636	down	chr3
orf19.5089	3.27522	down	chr1	TERT
orf19.921	3.25559	down	chr5
orf19.6078.1	3.24896	down	chr1
orf19.4607	3.22696	down	chr4
orf19.3670	3.18831	down	chr1	GAL1
orf19.1764	3.14451	down	chr2
orf19.3234.1	3.13394	down	chr8	SFT1
orf19.5235	3.12635	down	chr1
orf19.3363	3.08981	down	chr4	VTC4
orf19.5030	3.08704	down	chr1
orf19.2201	3.08133	down	chr2
orf19.4767	3.0526	down	chr1
orf19.3895	3.04251	down	chr5	CHT2
orf19.6027	3.03437	down	chr1
orf19.7591	3.02534	down
orf19.1369	3.00866	down	chr2
orf19.1124	3.00584	down	chr5
orf19.136	3.00013	down	chr6
orf19.4834	2.9796	down	chr1
orf19.5615	2.96122	down	chr6	AYR2
orf19.1151	2.94208	down
orf19.2886	2.93172	down	chr4	CEK1
orf19.4017	2.93027	down	chr5
orf19.6028	2.91379	down	chr1	HGC1
orf19.7078	2.90274	down	chr7
orf19.2701	2.8742	down	chr4
orf19.1107	2.86997	down	chr5
orf19.2959.1	2.86584	down	chr1
orf19.7434	2.86537	down	chr3	GLG2
orf19.5552	2.86422	down	chr6
orf19.7156	2.8563	down	chr7	FAA2-3
orf19.3544	2.84264	down	chr2
orf19.3844	2.84223	down	chr4	MRP8
orf19.3149	2.83443	down	chr2	LSP1
orf19.670.2	2.81633	down	chr1
orf19.3282	2.8161	down	chr8	BMT3
orf19.2306	2.80088	down	chr1
orf19.361	2.79915	down
orf19.4821	2.78201	down	chr1	LIP1
orf19.3259	2.77733	down	chr8
orf19.3623	2.75897	down	chr2	SMC2
orf19.479.2	2.74506	down	chr8
orf19.3353	2.73328	down	chr1
orf19.2655	2.72996	down	chr5	BUB3
orf19.273	2.6988	down	chr3
orf19.1654	2.6717	down	chr3
orf19.3482	2.66374	down	chr6
orf19.3767	2.66018	down	chr1
orf19.3871	2.65783	down	chr8
orf19.7464	2.64612	down	chr8
orf19.6322	2.63234	down	chr6	ARD
orf19.3526	2.62606	down	chr2	ITR1
orf19.1800	2.62209	down	chr4
orf19.5271	2.61586	down	chr1
orf19.264	2.6133	down	chr3
orf19.4505	2.60344	down	chr2	ADH3
orf19.6705	2.60291	down	chr7
orf19.3856	2.59795	down	chr8	CDC28
orf19.1117	2.59465	down	chr5
orf19.3212	2.59382	down	chr5	MID1
orf19.6578	2.58624	down	chr7
orf19.4895	2.57852	down	chr1
orf19.2942	2.57537	down	chr1	DIP5
orf19.1237	2.56577	down	chr4	ARO9
orf19.1995	2.56413	down	chr2
orf19.2192	2.5246	down	chr2	GDH2
orf19.4007	2.52194	down	chr5
orf19.1173	2.50821	down
orf19.4699	2.50138	down	chr4
orf19.7371	2.50024	down	chr3
orf19.5614	2.50015	down	chr6
orf19.7046	2.49955	down	chr7	MET28
orf19.5506	2.49633	down	chr7	PLC1
orf19.2782	2.49133	down	chr1
orf19.6563.1	2.49086	down	chr7
orf19.831	2.48922	down	chr2
orf19.5238	2.48775	down	chr1
orf19.6550	2.48208	down	chr7
orf19.1089	2.4806	down	chr6
orf19.836	2.47444	down	chr2
orf19.2952	2.47041	down	chr1	EXG2
orf19.3483	2.46804	down	chr6
orf19.1774	2.46428	down	chr2
orf19.1837	2.46312	down	chr1	TBP1
orf19.1652	2.45837	down	chr3	POX1-3
orf19.567	2.44974	down	chr5	TFB3
orf19.5019	2.44826	down	chr1
orf19.3984	2.44278	down	chr5
orf19.338	2.44251	down	chr3
orf19.1534	2.4413	down	chr2
orf19.2369	2.43824	down	chr8
orf19.703	2.43313	down	chr8
orf19.6310	2.43132	down	chr8
orf19.5806	2.43099	down	chr2	ALD5
orf19.4970	2.43062	down	chr1
orf19.5875	2.41931	down	chr3	VAM3
orf19.6235	2.41283	down	chr1
orf19.3777	2.41167	down	chr4
orf19.3743	2.39568	down	chr8
orf19.3646	2.38878	down	chr6	CTR1
orf19.2752	2.37611	down	chr4	ADR1
orf19.3357	2.37386	down	chr1
orf19.1038	2.37073	down
orf19.1710	2.36746	down	chr3
orf19.6606	2.36483	down	chr8
orf19.919	2.3631	down
orf19.3641	2.36237	down
orf19.7202	2.35996	down	chr7
orf19.1377	2.34022	down	chr2	IPK2
orf19.7093	2.33992	down	chr7	HGT13
orf19.1960	2.33563	down	chr5	CLN3
orf19.554	2.33449	down	chr8	DIT2
orf19.5213.2	2.33117	down	chr2	COX9
orf19.3648	2.32973	down	chr6
orf19.1422	2.32952	down	chr4	FZO1
orf19.6459	2.32135	down	chr7	DPP3
orf19.1224	2.31859	down	chr2	FRP3
orf19.4984	2.31554	down	chr1
orf19.6553	2.31529	down	chr7
orf19.1727	2.30921	down	chr3	PMC1
orf19.740	2.30814	down	chr4	HAP41
orf19.5931	2.30583	down	chr3
orf19.1354	2.30371	down	chr2	UCF1
orf19.1992	2.30024	down	chr2	SIR2
orf19.23	2.2994	down	chr2	RTA3
orf19.2904	2.29922	down
orf19.1331	2.29099	down	chr7	HSM3
orf19.1406	2.28988	down	chr2
orf19.2241	2.28419	down	chr2	PST1
orf19.3173	2.28055	down	chr5
orf19.3171	2.28011	down	chr5	ACH1
orf19.3050	2.27153	down	chr1	AGE1
orf19.335	2.26787	down	chr3
orf19.2037	2.26757	down	chr2
orf19.4928	2.26722	down	chr1
orf19.183	2.2621	down	chr2	HIS3
orf19.4551	2.2616	down	chr1	CTN1
orf19.7502	2.26025	down	chr8
orf19.6017	2.25428	down	chr1
orf19.6139	2.25386	down	chr8	FRE7
orf19.5288	2.24823	down	chr8	IFE2
orf19.4658	2.24597	down	chr4
orf19.1881	2.24101	down	chr2
orf19.6416	2.2348	down	chr8
orf19.3981	2.2267	down	chr5	MAL31
orf19.35	2.22539	down	chr2
orf19.5975	2.22395	down	chr3
orf19.2841	2.21933	down	chr8	PGM2
orf19.5250	2.21266	down	chr1
orf19.6007	2.21232	down	chr3
orf19.1355	2.20996	down	chr2
orf19.4894	2.20967	down	chr1
orf19.3384	2.20735	down
orf19.6640	2.20597	down	chr8	TPS1
orf19.6607	2.20572	down	chr8
orf19.4939	2.20111	down	chr1
orf19.64	2.19591	down
orf19.3605	2.19354	down	chr2
orf19.5379	2.1923	down	chr3	ERG4
orf19.302	2.18897	down	chr3
orf19.1747	2.18897	down	chr2	KIP2
orf19.6869	2.18494	down	chr2
orf19.227	2.18224	down	chr3	COX7
orf19.815	2.17911	down	chr2	DCK1
orf19.4902	2.17708	down
orf19.753	2.17398	down	chr1
orf19.3146	2.1683	down
orf19.1412	2.16406	down	chr4
orf19.3718	2.15767	down
orf19.5140	2.15436	down	chr7
orf19.2506	2.15346	down	chr3
orf19.6020	2.15309	down	chr1
orf19.272	2.15189	down	chr3	FAA21
orf19.1505	2.15134	down	chr2
orf19.2175	2.14849	down	chr2
orf19.5228	2.14828	down	chr1	RIB3
orf19.4713	2.14547	down	chr1
orf19.1223	2.14526	down	chr2
orf19.3045	2.14497	down	chr1
orf19.5170	2.14448	down	chr7	ENA21
orf19.5125	2.1374	down	chr7
orf19.2132	2.13692	down	chr6
orf19.4786	2.13692	down	chr1	FGR43
orf19.2386	2.13657	down	chr8
orf19.5314	2.13445	down
orf19.5026	2.13444	down	chr1
orf19.1513	2.12877	down	chr2	FAB1
orf19.7466	2.12677	down	chr8	ACC1
orf19.540	2.12022	down	chr8
orf19.5161	2.11836	down	chr7
orf19.1655	2.11408	down	chr3	PXP2
orf19.6165	2.11156	down	chr3	KGD1
orf19.3829	2.11007	down	chr4	PHR1
orf19.3527	2.10773	down	chr2	CYT1
orf19.1535	2.10655	down	chr2
orf19.4947	2.10413	down	chr1
orf19.1562	2.10365	down	chr2
orf19.4046	2.10243	down	chr5
orf19.1618	2.09931	down	chr3	GFA1
orf19.215	2.09601	down	chr2
orf19.2064	2.09155	down	chr2
orf19.4843	2.09116	down	chr1
orf19.1130	2.09015	down
orf19.1187	2.08734	down	chr6	CPH2
orf19.2848	2.08734	down	chr8
orf19.6681	2.0842	down	chr5
orf19.2948	2.0828	down	chr1	SNO1
orf19.100	2.07985	down	chr6
orf19.816	2.07936	down	chr2	DCK2
orf19.2461	2.07727	down	chr1	PRN4
orf19.7063	2.07595	down	chr7
orf19.5029	2.07301	down	chr1	MODF
orf19.3695	2.07287	down	chr7
orf19.3192	2.07204	down	chr5	STI1
orf19.3687	2.07136	down	chr1
orf19.2456	2.07088	down
orf19.3604	2.06897	down	chr2
orf19.5754	2.06896	down	chr6
orf19.517	2.06767	down	chr8	HAP31
orf19.3184	2.06569	down	chr5
orf19.3734	2.06567	down	chr8	GEF2
orf19.6977	2.06416	down	chr3	GPI1
orf19.5908	2.06234	down	chr3	TEC1
orf19.2434	2.06188	down	chr1	NPL4
orf19.7512	2.06172	down	chr8
orf19.4943	2.06039	down	chr1	PSA2
orf19.351	2.05975	down	chr3
orf19.785	2.05877	down
orf19.2798	2.05809	down	chr1
orf19.1424	2.05618	down	chr4
orf19.1350	2.05465	down	chr2
orf19.5856	2.05425	down	chr3
orf19.5852	2.04979	down	chr8
orf19.2630	2.04745	down	chr4	RAD59
orf19.2447	2.0459	down	chr1
orf19.4614	2.04075	down	chr4
orf19.6608	2.04011	down	chr8
orf19.6003	2.03702	down	chr3
orf19.7520	2.03551	down	chr8	POT1
orf19.5761	2.03415	down
orf19.2653	2.03407	down	chr5
orf19.873.1	2.03388	down	chr2	COX6
orf19.2593	2.0329	down	chr8	BIO2
orf19.6000	2.03243	down	chr3	CDR1
orf19.4138	2.02999	down
orf19.7403	2.02829	down	chr3
orf19.5968	2.02429	down	chr3	RDI1
orf19.742	2.02338	down	chr4	ALD6
orf19.2565	2.02233	down	chr8
orf19.993	2.02035	down	chr1
orf19.2624	2.01824	down	chr8
orf19.2124	2.01498	down	chr6
orf19.5227	2.00875	down	chr1
orf19.4769	2.00616	down	chr1	IPT1
orf19.5078	2.00602	down	chr1
orf19.487	2.0009	down	chr8	SPT14
orf19.5751	2.00087	down	chr6	ORM1
