# Supplementary material for: The Candida albicans-Specific Gene EED1 Encodes a Key Regulator of Hyphal Extension
Source: PLoS One. 2011 Apr 7;6(4):e18394. doi: 10.1371/journal.pone.0018394 (PMC3075580; doi:10.1371/journal.pone.0018394)
Supplement: Table S2 — Genes up-regulated in eed1 during RHE infection (XLS) [file pone.0018394.s004.xls]

## Sheet: 1h RHE
Name	Fold change([eed1 delta-1h] vs [wild type-1h])	Regulation([eed1 delta-1h] vs [wild type-1h])	Chromosome	Common Name
orf19.6966	3.57883	up	chr3
orf19.7203	3.48612	up	chr7
orf19.7442	3.42697	up	chr3
orf19.7202	3.00235	up	chr7
orf19.2733	2.9583	up	chr4
orf19.4010	2.95115	up	chr5	PAN3
orf19.3457	2.87393	up	chr6
orf19.4542	2.82581	up	chr1
orf19.6691	2.77236	up	chr7
orf19.259	2.72897	up	chr3
orf19.4445	2.62507	up	chr1
orf19.3825	2.59843	up	chr4	RCE1
orf19.230	2.53072	up	chr3
orf19.2270	2.48384	up	chr2	SMF12
orf19.4592	2.48364	up	chr4	HSX11
orf19.6225	2.46789	up	chr1	PCL7
orf19.2444	2.4628	up	chr1	CHS7
orf19.5254	2.42807	up	chr1
orf19.3285	2.41276	up	chr8
orf19.7335	2.40534	up	chr8	PRE8
orf19.5808	2.39615	up	chr2
orf19.7632	2.39487	up	chr8
orf19.7412	2.3886	up	chr3	MUB1
orf19.2228	2.37393	up	chr2
orf19.633	2.37227	up	chr8
orf19.5507	2.36429	up	chr7	ENP1
orf19.5148	2.35272	up	chr7	CYR1
orf19.3623	2.33442	up	chr2	SMC2
orf19.667	2.33394	up
orf19.2416.1	2.32298	up	chr8	MLC1
orf19.4316	2.30411	up	chr5
orf19.4355	2.27481	up	chr8
orf19.7657	2.27481	up	chr8	POP3
orf19.1367	2.27342	up	chr2	MTW1
orf19.6492	2.27005	up	chr7
orf19.7177	2.25182	up	chr7	KAP120
orf19.5963	2.23935	up	chr3
orf19.2487	2.23004	up	chr1
orf19.4161	2.23	up	chr4
orf19.3714	2.21688	up	chr8
orf19.5561	2.19611	up	chr6	RAV2
orf19.4903	2.17002	up	chr1
orf19.6986	2.16282	up	chr3
orf19.7578	2.15747	up	chr8
orf19.5350	2.15733	up	chr2
orf19.6675	2.1488	up
orf19.6704	2.14622	up	chr7
orf19.7358	2.14137	up	chr3
orf19.4730	2.12395	up	chr1
orf19.3695	2.10777	up	chr7
orf19.2176	2.10449	up	chr2	IFM3
orf19.6909	2.09643	up	chr7
orf19.1803	2.0793	up	chr8	CDC43
orf19.6753	2.06585	up	chr3
orf19.3434	2.05528	up	chr6
orf19.6246	2.0392	up	chr1
orf19.2943.5	2.03014	up	chr1
orf19.527	2.00188	up	chr8
orf19.57	2.0013	up	chr1
orf19.6550	2.00009	up	chr7

## Sheet: 12h RHE
Name	Fold change([eed1 delta-12h] vs [wild type-12h])	Regulation([eed1 delta-12h] vs [wild type-12h])	Chromosome	Common Name
orf19.66	4.20055	up
orf19.2892	3.63344	up	chr4
orf19.1073	3.62514	up
orf19.1595	3.61209	up	chr4
orf19.4716	3.58646	up	chr4	GDH3
orf19.1673	3.51497	up	chr3	PPT1
orf19.5837	3.48743	up	chr2
orf19.1509	3.39635	up	chr2	ROD1
orf19.7054	3.38643	up	chr7
orf19.7446	3.31049	up	chr3	OPI3
orf19.391	3.27312	up	chr1	UPC2
orf19.3724	3.25227	up	chr8
orf19.4846	3.24564	up	chr1
orf19.3067	3.21526	up
orf19.3556	3.21151	up	chr2
orf19.6577	3.20202	up	chr7	FLU1
orf19.1674	3.15802	up	chr3
orf19.1721	3.15243	up	chr3	NCE103
orf19.4101	3.13585	up	chr2
orf19.4812	3.12493	up	chr1
orf19.3143	3.09125	up
orf19.3817	3.08869	up	chr4
orf19.3218	3.08547	up	chr5
orf19.1053	3.08534	up	chr1
orf19.5377	3.05236	up	chr3	HOS2
orf19.2314	3.02964	up	chr1
orf19.2671	3.02103	up	chr4
orf19.792	2.98418	up	chr2
orf19.6053	2.93635	up	chr1	CIS2
orf19.6285	2.92873	up	chr8	GLC7
orf19.5629	2.88504	up	chr6	QCR7
orf19.4863	2.86925	up	chr1	PDC2
orf19.422	2.82585	up	chr1	SPT20
orf19.4222	2.81185	up	chr5	SST2
orf19.4173	2.81169	up	chr4
orf19.2934	2.80984	up	chr1
orf19.1087	2.80181	up	chr6
orf19.5133	2.78309	up	chr7
orf19.2092	2.77527	up	chr2
orf19.5050	2.77314	up	chr1
orf19.3111	2.76573	up	chr4	PRA1
orf19.5897	2.76324	up	chr3
orf19.6527	2.76268	up	chr7
orf19.907	2.75652	up
orf19.5128	2.75649	up
orf19.2888	2.75069	up	chr4
orf19.5067	2.7207	up	chr1
orf19.7285	2.70688	up	chr8
orf19.2184	2.6947	up	chr2
orf19.3263	2.68733	up	chr8
orf19.2454	2.67313	up	chr1	PHO87
orf19.3810	2.65014	up	chr4
orf19.624	2.6481	up
orf19.4390	2.64771	up	chr8
orf19.4867	2.60478	up	chr1	SWE1
orf19.6660	2.59361	up	chr5
orf19.2906	2.59285	up	chr4	PGA41
orf19.6076	2.59247	up	chr1
orf19.5495	2.59228	up	chr2
orf19.1868	2.58851	up	chr2	RNR22
orf19.2815	2.58804	up
orf19.5673	2.56965	up	chr4	OPT7
orf19.3957	2.56176	up	chr5
orf19.3599	2.55755	up	chr2	TIF4631
CaalfMr16	2.54915	up	chr9	RRNL
orf19.4069	2.54333	up	chr2
orf19.3112	2.53607	up	chr4	ZRT1
orf19.2891	2.5353	up	chr4
orf19.6406	2.5333	up	chr8
orf19.3423	2.53091	up	chr6	TIF3
orf19.3221	2.51248	up	chr8
orf19.4472	2.50373	up	chr1
orf19.6601	2.50142	up	chr8
orf19.2500	2.49979	up	chr3
orf19.417	2.49572	up	chr1
orf19.4219	2.49358	up	chr5	RIX7
orf19.1573	2.49116	up	chr2
orf19.3402	2.48825	up	chr6
orf19.3385	2.4858	up
orf19.5635	2.4848	up	chr4	PGA7
orf19.3239	2.48181	up	chr8
orf19.7637	2.4814	up	chr8	YHB4
orf19.4076	2.46942	up	chr2	MET10
orf19.4855	2.46928	up	chr1	BUD31
orf19.5764	2.45637	up	chr6	SKI8
orf19.6396	2.45381	up	chr8
orf19.3276	2.45213	up	chr8	PWP2
orf19.6010	2.43254	up	chr1	CDC5
orf19.284	2.4307	up	chr3
orf19.7565	2.42728	up	chr8	GNP3
orf19.7672	2.42591	up	chr8
orf19.7274	2.42303	up	chr1
orf19.4411	2.4223	up	chr4	HOS1
orf19.4136	2.40738	up	chr5	YBL053
orf19.5616	2.40029	up	chr6
orf19.621	2.39978	up
orf19.2426	2.39288	up	chr8
orf19.4679	2.3912	up	chr4	AGP2
orf19.4630	2.38631	up	chr4	CPA1
orf19.4743	2.37236	up	chr1	AFG1
orf19.1953	2.37106	up	chr5
orf19.4438	2.36928	up	chr1	RME1
orf19.3139	2.36821	up	chr4
orf19.7367	2.36714	up	chr3	UBP1
orf19.6840	2.35249	up	chr1
orf19.3469	2.35061	up	chr6
orf19.5406	2.34905	up	chr3
orf19.4367	2.34887	up	chr8	SMC1
orf19.5467	2.34735	up	chr3	TLO7
orf19.1887	2.33645	up	chr2
orf19.4439.1	2.32664	up	chr1
orf19.6101	2.32152	up
orf19.3977	2.31917	up	chr5
orf19.412	2.31809	up	chr1
orf19.4194	2.31597	up	chr6
orf19.5390	2.31167	up	chr3
orf19.895	2.30671	up	chr2	HOG1
orf19.2065	2.30556	up	chr2
orf19.5732	2.30317	up	chr6	NOG2
orf19.4531	2.30215	up	chr1
orf19.44	2.2954	up
orf19.414	2.29298	up	chr1
orf19.3442	2.28784	up	chr6
orf19.3947	2.28727	up	chr5
orf19.2881	2.28667	up	chr4	MNN4
orf19.5475	2.28559	up	chr3
orf19.1563	2.28097	up	chr2	ECM3
orf19.6644	2.27923	up	chr8
orf19.5256	2.27601	up	chr1
orf19.1557	2.26285	up	chr2
orf19.5182	2.26014	up	chr7	POL3
orf19.6079	2.25655	up	chr1
orf19.6658	2.25299	up
orf19.5464	2.25183	up	chr3
orf19.2016	2.25024	up	chr2
orf19.6199	2.2498	up	chr1
orf19.5865	2.24843	up	chr3
orf19.5038	2.24754	up	chr4
orf19.3140	2.2388	up	chr4
orf19.4192	2.23648	up	chr6	CDC14
orf19.357	2.23451	up	chr3
orf19.2964	2.2205	up	chr1
orf19.1182	2.21893	up	chr6
orf19.1993	2.21812	up	chr2
orf19.4478	2.21239	up	chr1
orf19.6234	2.21185	up	chr1
orf19.6599.1	2.20157	up	chr8
orf19.6798	2.19758	up	chr3	SSN6
orf19.4951	2.19609	up	chr1
orf19.2521	2.18746	up	chr8
orf19.3973	2.18349	up	chr5
orf19.7327	2.18266	up	chr8	PHO88
orf19.5469	2.17779	up	chr3
orf19.4142	2.17773	up	chr5
orf19.2762	2.17753	up	chr4	AHP1
orf19.1525	2.17224	up	chr2
orf19.5943	2.17136	up	chr3
orf19.6984	2.16911	up	chr3
orf19.5009	2.16882	up	chr1
orf19.3966	2.16525	up	chr5	CRH12
orf19.190	2.16244	up	chr2
orf19.4816	2.14666	up	chr1
orf19.3499	2.14582	up	chr6
orf19.2507	2.13135	up	chr3	ARP9
orf19.3673	2.13105	up	chr1
orf19.2998	2.13054	up	chr1	TSR2
orf19.1111	2.12911	up	chr5
orf19.314	2.12667	up	chr3
orf19.684	2.12488	up	chr6
orf19.3322	2.12387	up	chr1	DUT1
orf19.2794	2.12141	up	chr1
orf19.3144	2.12038	up
orf19.4766	2.11385	up	chr1
orf19.2040	2.10976	up	chr2
orf19.617	2.10886	up
orf19.508	2.10833	up	chr8	QDR1
orf19.3169	2.10308	up	chr5
orf19.2805	2.10214	up	chr3
orf19.5992	2.0997	up	chr3	WOR2
orf19.1751	2.09874	up	chr2	SPT23
orf19.7648	2.09727	up	chr8
orf19.4206	2.09449	up	chr6
orf19.5438	2.09348	up	chr3
orf19.6652	2.09238	up	chr8	DBP8
orf19.327	2.09059	up	chr3	HTA3
orf19.7363	2.08976	up	chr3	KRE6
orf19.5809	2.08777	up	chr2
orf19.4896	2.08647	up	chr1
orf19.7058	2.08495	up	chr7
orf19.7436	2.07689	up	chr3	AAF1
orf19.1190	2.07683	up	chr6
orf19.7080	2.07418	up	chr7	LEU2
orf19.3794	2.06696	up	chr4	CSR1
orf19.5305	2.06608	up	chr4	RHD3
orf19.1575	2.06572	up	chr2	PRS1
orf19.1833	2.06525	up	chr1
orf19.7395	2.06357	up	chr3
orf19.2358	2.06314	up
orf19.6436	2.05836	up	chr8
orf19.5608	2.05778	up	chr6
orf19.6097	2.05742	up
orf19.1954	2.05615	up	chr5	PUS4
orf19.3737	2.05609	up	chr8
orf19.3370	2.05408	up	chr4	DOT4
orf19.6152	2.05018	up	chr8
orf19.3884	2.04571	up	chr8	FGR50
orf19.7646	2.04445	up	chr8
orf19.7101	2.0393	up	chr7
orf19.1578	2.03918	up	chr2
orf19.7280	2.03809	up	chr8
orf19.6820	2.03778	up	chr3
orf19.4031	2.03466	up	chr5
orf19.1324	2.0307	up	chr4	RAD2
orf19.2528	2.03007	up	chr8
orf19.2415	2.02893	up	chr8
orf19.1137	2.02841	up	chr1
orf19.2830	2.02689	up	chr8	RRP9
orf19.2930	2.02647	up	chr1
orf19.4681	2.02587	up	chr4	RAT1
orf19.5388	2.02575	up	chr3
orf19.2330	2.02177	up	chr1
orf19.1964	2.01764	up	chr5
orf19.4603	2.01661	up	chr4	ARL1
orf19.2089	2.01594	up	chr2
orf19.4262	2.01096	up	chr5
orf19.5824	2.01082	up	chr2
orf19.3791	2.01034	up	chr4	FGR10
orf19.6	2.00974	up
orf19.917	2.00923	up
orf19.5316	2.00632	up	chr2	FGR29
orf19.620	2.0046	up
orf19.7150	2.00435	up	chr7	NRG1
orf19.4133	2.00242	up	chr5
orf19.7509.2	2.00125	up	chr8	LSM6

## Sheet: 24h RHE
Name	Fold change([eed1 delta-24h] vs [wild type-24h])	Regulation([eed1 delta-24h] vs [wild type-24h])	Chromosome	Common Name
orf19.3797	7.63232	up	chr4
orf19.1721	6.09804	up	chr3	NCE103
orf19.6489	4.47923	up	chr7	FMP45
orf19.5735.3	3.98159	up	chr6
orf19.7330	3.94252	up	chr8
orf19.2849	3.93178	up	chr8	AQY1
orf19.4679	3.77156	up	chr4	AGP2
orf19.6465	3.67368	up	chr7
orf19.3908	3.29135	up	chr5
orf19.1013	3.27609	up
orf19.4152_1	3.21428	up
orf19.7302	3.15924	up
orf19.148	3.0333	up
orf19.6216	2.97998	up
orf19.1258	2.97099	up	chr4
orf19.1098	2.96889	up
orf19.124	2.63591	up	chr6
orf19.2179	2.63481	up	chr2	SIT1
orf19.6	2.62717	up
orf19.1264	2.5673	up	chr4	CFL2
orf19.4688	2.56649	up	chr4	DAG7
orf19.71	2.55956	up	chr1
orf19.624	2.53976	up
orf19.6688	2.5321	up	chr7
orf19.691	2.5295	up	chr6	GPD2
orf19.3600	2.51758	up	chr2
orf19.4680	2.51496	up	chr4
orf19.5226	2.51012	up	chr1	WRS1
orf19.1906	2.50625	up	chr2
orf19.24	2.49031	up	chr2	RTA2
orf19.5889	2.48306	up
orf19.2439	2.47483	up	chr1
orf19.1230	2.44861	up
orf19.7150	2.44642	up	chr7	NRG1
orf19.7284	2.44492	up	chr8	ASR2
orf19.6281	2.41695	up
orf19.180	2.41345	up
orf19.614	2.40251	up
orf19.4555	2.39549	up	chr6	ALS4
orf19.6188	2.36952	up	chr3
orf19.3503	2.35059	up	chr6
orf19.1983	2.34931	up
orf19.3907	2.32724	up	chr5
orf19.7095	2.32702	up	chr7
orf19.6976	2.31778	up	chr3
orf19.2072	2.3148	up	chr2
orf19.2121	2.29914	up
orf19.195	2.29804	up
orf19.6053	2.28088	up	chr1	CIS2
orf19.1097	2.27119	up	chr6	ALS2
orf19.7218	2.26976	up	chr1	RBE1
orf19.2413	2.26672	up
orf19.6952	2.26612	up	chr3
orf19.792	2.24522	up	chr2
orf19.6275	2.24071	up	chr1
orf19.946	2.23738	up	chr5	MET14
orf19.5464	2.1933	up	chr3
orf19.4661	2.18685	up
orf19.5382	2.18615	up	chr3
orf19.4139	2.16438	up
orf19.4730	2.16144	up	chr1
orf19.1717	2.14691	up	chr3
orf19.814	2.13526	up	chr2	SSY1
orf19.6356	2.13368	up	chr1
orf19.3140	2.1286	up	chr4
orf19.6499	2.12821	up	chr7
orf19.3048	2.114	up	chr1
orf19.1072	2.10938	up
orf19.5032	2.10256	up	chr1	SIM1
orf19.6205	2.10088	up	chr1
orf19.1584	2.0986	up	chr2
orf19.2896	2.09496	up	chr4	SOU1
CaalfMt25	2.09225	up	chr9	TRNE1
orf19.3209	2.08248	up	chr5	FGR42
orf19.7017	2.082	up	chr7	YOX1
orf19.1609	2.07469	up	chr3
orf19.1396	2.07128	up	chr2
orf19.5905	2.07034	up	chr3
orf19.1667.1	2.07005	up	chr3
orf19.1566	2.06811	up	chr2
orf19.5353	2.06747	up	chr2
orf19.1632	2.05999	up	chr3
orf19.5992	2.05756	up	chr3	WOR2
orf19.5339	2.04268	up	chr2
orf19.6350	2.0408	up	chr1
orf19.442	2.03985	up	chr1
orf19.5472	2.03664	up	chr3
orf19.5993	2.03138	up
orf19.5475	2.02701	up	chr3
orf19.5612	2.02467	up	chr6	BMT4
orf19.3639	2.02423	up	chr2
orf19.5929	2.02145	up	chr3
orf19.6902	2.02034	up	chr7
orf19.5307	2.02009	up	chr4	JEN2
orf19.2829	2.01793	up	chr8
orf19.7436	2.01578	up	chr3	AAF1
orf19.2621	2.01344	up	chr8
