# Supplementary material for: The Candida albicans-Specific Gene EED1 Encodes a Key Regulator of Hyphal Extension
Source: PLoS One. 2011 Apr 7;6(4):e18394. doi: 10.1371/journal.pone.0018394 (PMC3075580; doi:10.1371/journal.pone.0018394)
Supplement: Table S3 — Transcriptome plastic growth WT vs eed (XLS) [file pone.0018394.s005.xls]

## Sheet: Tabelle1
systematic name	common name	fold change	p-value	regulation (WT vs eed1Δ
CaalfMp06	ATP6	3.60757	0.0142952	up
CaalfMp14	NAD4	3.85627	0.0339299	up
CaalfMt20	TRNK1	5.23999	0.0202627	up
CaalfMt24	TRNT1	4.00398	0.0041532	down
orf19.10	ALK8	2.48328	0.00195675	down
orf19.101		3.2123	0.0204542	down
orf19.1016		3.07769	0.00507251	down
orf19.1026		2.12262	0.00410391	down
orf19.1033	STR2	2.03147	0.00401658	down
orf19.1038		4.75661	0.000277098	up
orf19.1040	MAD2	2.2406	0.0494333	up
orf19.1047	ERB1	2.70795	0.00222685	down
orf19.1048	IFD6	8.28411	0.000208528	down
orf19.1050		2.30918	0.000167263	up
orf19.1054		2.16231	0.0176398	up
orf19.1055	CDC3	3.0914	0.000856795	up
orf19.1069	RPN4	2.57821	0.0209555	down
orf19.107		2.06229	0.0471497	down
orf19.1071		4.95207	0.000329907	down
orf19.1086		2.0573	0.0379061	up
orf19.1091		3.19162	0.00246907	down
orf19.1097	ALS2	2.77365	0.0023744	down
orf19.1098		11.6212	0.00131886	down
orf19.1115	GUK1	2.085	0.0180984	up
orf19.1120	FAV2	3.36949	0.0179192	up
orf19.1124		2.85431	0.00832593	up
orf19.113	CIP1	10.0094	0.0138231	up
orf19.1130		3.94542	0.00615074	up
orf19.1144		8.01371	0.00224574	up
orf19.1151		2.55391	0.000737843	up
orf19.1154	EGD1	2.98176	0.0332156	down
orf19.1158		5.1278	0.00366769	up
orf19.1162		2.02974	0.0123838	up
orf19.1173		2.02982	0.0405401	up
orf19.1174		2.6619	0.0220189	down
orf19.1189		2.93893	0.00157341	down
orf19.1199	NOP5	3.20262	0.00616228	down
orf19.1202		4.50608	0.0161236	up
orf19.122	CDC20	2.62209	0.00848834	up
orf19.1223		3.3554	0.0148079	up
orf19.1224	FRP3	2.1608	0.0173626	up
orf19.1226		3.04818	0.000594785	down
orf19.124		3.69103	0.000425356	down
orf19.1240		2.70055	0.0100328	down
orf19.1256		6.37814	0.000150961	down
orf19.1257		5.30466	0.00033752	up
orf19.1258		5.0988	0.00290338	down
orf19.1263	CFL1	8.93132	0.000181353	down
orf19.1264	CFL2	10.5547	5.67316e-05	down
orf19.1272		3.06771	0.00472829	down
orf19.1277		2.08106	0.000284722	up
orf19.1282		2.28781	0.0172137	up
orf19.1306		2.25898	0.00430799	down
orf19.1321	HWP1	7.90243	0.00223867	up
orf19.133		2.73713	0.00925947	up
orf19.1334		3.85753	0.00787698	up
orf19.1339	CPY1	2.06326	0.0122556	down
orf19.1357	FCY21	2.47326	0.00144046	down
orf19.1367	MTW1	3.13238	0.00164595	up
orf19.1369		2.5237	0.00310021	up
orf19.1374		2.04167	0.0371403	up
orf19.1382	YEA4	2.55392	0.000767641	up
orf19.1388		2.23117	0.00549374	down
orf19.1404		2.79685	0.0191895	down
orf19.1405	PHO13	2.62622	0.00495236	up
orf19.1407		3.19737	0.0209852	down
orf19.1433		3.81176	0.0032857	up
orf19.1446	CLB2	6.58569	0.0102149	up
orf19.1448	APT1	2.10007	0.00899452	down
orf19.1450		2.47372	0.0486358	down
orf19.1467	COX13	3.57968	0.00992788	up
orf19.1470	RPS26A	2.61256	0.00309315	down
orf19.1471	COX4	3.85138	0.00510424	up
orf19.1473		3.57335	0.0293545	up
orf19.1477		4.6362	0.00393831	up
orf19.1480		2.14845	0.0364682	up
orf19.1492		2.39312	0.0494008	up
orf19.1509	ROD1	2.49615	0.00671622	down
orf19.1546		3.14089	0.00276485	up
orf19.1562		2.33173	0.0147567	up
orf19.1566		4.23301	0.00120524	down
orf19.1569	UTP22	3.23855	0.000655393	down
orf19.1584		5.43741	0.0191251	down
orf19.1589		2.94981	0.0073595	down
orf19.1605	PMS1	4.93261	0.0230248	up
orf19.1609		2.42729	0.00330984	down
orf19.1611		2.38645	0.0170063	up
orf19.1613	ILV2	2.41162	0.010493	down
orf19.1617		2.64249	7.56612e-05	up
orf19.1621	GPA2	2.59588	0.0027945	up
orf19.1626		2.07493	0.0321479	down
orf19.1632		3.29597	0.000178565	down
orf19.1633		3.35396	0.00476347	down
orf19.1635	RPL12	3.21386	0.00064261	down
orf19.1641		3.86976	0.00878914	down
orf19.1642		2.19338	0.0043048	down
orf19.1646		3.22852	0.00201337	down
orf19.1652	POX1-3	2.86028	0.00268706	up
orf19.1656		2.4767	0.035762	down
orf19.1666		2.63186	0.0339528	up
orf19.1671	UTR2	2.95874	0.00515793	up
orf19.1678		2.63399	0.00501417	down
orf19.1685		3.74378	0.039246	up
orf19.1687		9.16919	0.00192859	down
orf19.1690	TOS1	2.85126	0.0486853	up
orf19.1698		2.34553	0.0306387	down
orf19.1701		2.84265	0.0088952	up
orf19.1707		4.5697	0.0163315	down
orf19.1709		3.62646	0.0188624	up
orf19.1710		3.06051	0.0200201	up
orf19.1715	IRO1	23.927	0.000332195	up
orf19.1717		4.62133	0.0136148	down
orf19.1721	NCE103	2.01417	0.00934457	down
orf19.1727	PMC1	2.27272	0.00363226	up
orf19.1732		2.89875	0.0031566	down
orf19.1743	ACS1	2.67361	0.00401938	up
orf19.1747	KIP2	2.96576	0.0339484	up
orf19.1753	PUS7	2.88583	0.0036885	down
orf19.1756	GPD1	2.39668	0.00171899	down
orf19.176	OPT4	9.82513	5.03947e-05	up
orf19.1770	CYC1	3.43139	0.00547118	up
orf19.1792		2.08748	0.0451217	up
orf19.1793		2.40556	0.0125133	up
orf19.1794		2.00573	0.0102162	up
orf19.1797		2.10998	0.00819783	down
orf19.1799		3.11316	0.00168646	down
orf19.18	IMH3	4.68411	0.00266324	down
orf19.1802		2.71257	0.0168598	down
orf19.1815		2.54561	0.00422149	down
orf19.1818		2.39689	0.00575849	up
orf19.1820		2.85822	0.0262128	up
orf19.1822	UME6	4.79514	0.00339685	up
orf19.1823		2.42395	0.0005766	up
orf19.1825		4.20764	0.0249873	up
orf19.1829		4.58464	0.000901546	up
orf19.1833		4.46732	0.000308403	down
orf19.1847	ARO10	2.77429	0.00626213	up
orf19.1849		2.1504	0.0170907	down
orf19.1852		2.47082	0.00423369	down
orf19.1859		3.91707	0.0010509	down
orf19.1860.1		4.34077	0.00890023	up
orf19.1864		2.27643	0.0105801	down
orf19.1886	RCL1	3.41565	0.0106452	down
orf19.1887		2.86855	0.000633644	down
orf19.1888		2.03396	0.0316062	up
orf19.1893		5.10039	0.00516298	up
orf19.1896	SSC1	2.1019	0.0212906	up
orf19.19		4.99304	0.00501599	down
orf19.1901		2.25703	0.00805334	down
orf19.1902	NOC4	2.2664	0.00241514	down
orf19.1930	CFL5	2.51445	0.0353084	down
orf19.1940		4.01123	0.00186286	up
orf19.1941	NUF2	2.61487	0.0216091	up
orf19.1957	CYC3	3.09513	0.00465362	up
orf19.196		2.16348	0.0478539	up
orf19.1964		2.29397	0.0352935	up
orf19.1985		4.24143	0.0128159	up
orf19.199		2.88029	0.00472958	up
orf19.1991		3.71444	8.12063e-05	up
orf19.1992	SIR2	2.29351	0.0276626	up
orf19.1999		2.11483	0.00792314	up
orf19.2006.1		4.95095	0.0194687	up
orf19.2013	KAR2	3.17848	0.0114432	up
orf19.2017		2.08542	0.00767422	down
orf19.2048		4.23873	0.00601729	up
orf19.2060	SOD5	7.04786	0.00269584	up
orf19.2067		3.44343	0.00333732	up
orf19.2069	SMF3	2.24808	0.00297523	up
orf19.2087		4.22035	0.038527	up
orf19.2088		2.41044	0.0193356	up
orf19.2090		2.85611	0.00273967	down
orf19.2091		2.6062	0.0104272	up
orf19.21		2.24778	0.0302401	down
orf19.2107.1	STF2	2.84104	0.0406508	up
orf19.2121		6.47231	0.000407038	down
orf19.2151	NAG6	2.57828	0.0111278	up
orf19.2154	HXK1	2.85396	0.00220257	up
orf19.2167		3.06332	0.00255322	down
orf19.2168.3		2.07489	0.0386766	down
orf19.2172	ARA1	3.40148	0.00350021	down
orf19.2179	SIT1	5.71148	0.00093857	down
orf19.2179.2	RPS10	3.64216	0.0039076	down
orf19.2184		2.55315	0.0156052	down
orf19.2185	NSA1	2.29073	0.013162	down
orf19.2192	GDH2	4.72996	0.00468626	up
orf19.2202		2.13867	0.0115398	up
orf19.2204		4.5769	0.0306596	down
orf19.2204.2		4.48966	0.0123563	up
orf19.2209	YVC1	2.41432	0.0264609	up
orf19.2210		6.78409	0.00517559	up
orf19.2219	ORF298	2.48325	0.00753887	down
orf19.223		2.09392	0.0452082	down
orf19.2240		3.04347	0.0434065	up
orf19.2244		7.41314	0.00513153	down
orf19.2245		2.0807	0.00561404	up
orf19.2250		2.73236	0.00965219	down
orf19.2251	AAH1	3.58144	0.00231917	down
orf19.2281		2.91838	0.0068232	down
orf19.2292		9.58699	0.000586908	up
orf19.2308		2.11309	0.000240971	down
orf19.2309		3.54163	0.00239783	down
orf19.2310.1	RPL29	2.80276	0.0417145	down
orf19.2317		2.34816	0.0305459	up
orf19.2319		3.78258	0.00151368	down
orf19.2322.3		3.78877	0.00934008	up
orf19.2344	ASR1	6.0386	7.69392e-05	down
orf19.2348		2.39201	0.0323708	down
orf19.2355	ALS10	11.0552	7.55225e-05	up
orf19.236	RPL9B	2.29051	0.0351948	down
orf19.2360	URA2	6.0878	0.0185312	down
orf19.2376		3.4878	0.00669385	down
orf19.238	CCP1	3.43429	0.0389228	up
orf19.2381		3.05465	0.00582551	up
orf19.2392		2.20158	0.010267	down
orf19.2396	IFR2	2.9474	0.0106381	down
orf19.2397		3.72741	0.034543	down
orf19.2416.1	MLC1	2.59987	0.0114638	up
orf19.242.2		5.4902	0.012192	up
orf19.2425.2		3.05071	0.0191058	down
orf19.2432	HAC1	2.512	0.00538205	up
orf19.2457		7.8862	0.00187749	up
orf19.2459		3.16659	0.00411162	up
orf19.246		2.62632	0.0368761	down
orf19.2467	PRN1	2.2446	0.0295222	down
orf19.2478		5.39223	0.0019537	up
orf19.2483		2.96676	0.00123123	up
orf19.2504	BMS1	2.2293	0.0220572	down
orf19.2506		2.96171	0.00730379	up
orf19.2510		2.82472	0.005844	up
orf19.2512		3.14646	0.00295825	up
orf19.2519		3.17188	0.0486248	up
orf19.2522		2.25458	0.00265567	down
orf19.2527		3.72652	0.00928859	down
orf19.2531	CSP37	2.81149	0.00160986	down
orf19.2539		2.96779	0.00682652	down
orf19.2542		2.2677	0.00571748	down
orf19.2547		2.26509	0.00595486	down
orf19.2559	CDC4	2.63472	0.0133226	up
orf19.2562	CDC60B	2.13708	0.0433655	down
orf19.2565		2.45984	0.00219206	up
orf19.2570		2.76062	0.00995975	up
orf19.2575		2.20954	0.00151065	down
orf19.2581		2.85355	0.0313232	down
orf19.2583.2		2.08302	0.0349245	up
orf19.2584	OPT9	2.42062	0.0457634	up
orf19.2593	BIO2	2.00521	0.0187756	up
orf19.26		3.51356	0.0274097	up
orf19.2604		3.06147	0.00260639	down
orf19.2614	RSR1	4.4682	0.00441035	up
orf19.2619	PHO113	6.17458	0.0418057	down
orf19.2620		2.22188	0.0324226	down
orf19.2632		3.22202	0.0259762	down
orf19.2633	HGT14	3.25148	0.0441459	down
orf19.2636		4.56834	0.000509359	down
orf19.2638		3.96831	0.00389076	up
orf19.264		2.83932	0.000879326	up
orf19.2641	ARP1	2.23263	0.00546696	up
orf19.2643		2.08088	0.00273887	down
orf19.2647		2.02689	0.0225447	up
orf19.2651	CAM1-1	3.20989	0.000744491	down
orf19.2653		2.13276	0.0104789	up
orf19.2661	TLO34	2.20594	0.0111821	up
orf19.2663		2.04999	0.00578624	down
orf19.2667	RPF1	4.00201	0.00546831	down
orf19.2675		2.23423	0.00277013	down
orf19.2678	BUB1	2.17389	0.021758	up
orf19.2685	PGA54	2.44682	0.0157983	up
orf19.2686		2.01631	0.0015405	down
orf19.2688		2.33209	0.010897	down
orf19.2692		2.71378	0.0253481	down
orf19.2693		12.6778	0.000234529	down
orf19.2706	CRH11	3.39047	0.000465201	up
orf19.2707.1	QCR9	2.59857	0.00126428	up
orf19.2711		2.07905	0.013392	down
orf19.2712	HCA4	4.46897	0.00113591	down
orf19.2717	SAS10	2.70776	0.0164143	down
orf19.273		2.90856	0.00083472	up
orf19.2735	SEN2	3.21077	0.0172933	down
orf19.2739		3.56491	0.00219918	up
orf19.2749		2.53524	0.0172929	down
orf19.2752	ADR1	2.46748	0.012638	up
orf19.2762	AHP1	7.02365	0.00628186	down
orf19.2765	PGA62	2.08094	0.0424523	up
orf19.2767	PGA59	3.25151	0.0150254	up
orf19.2768	AMS1	2.14578	0.00865879	up
orf19.2777		4.05395	0.0485659	up
orf19.2783	PIR32	3.19441	0.0430033	down
orf19.2787	PRY1	2.05236	0.00670801	up
orf19.2791		2.13869	0.0141903	up
orf19.2802	PDR10	4.89074	0.00487957	up
orf19.2809	CTN3	2.92246	0.0224713	up
orf19.2812		4.35477	0.00689936	down
orf19.2825		2.27806	0.0308259	up
orf19.2830	RRP9	3.55184	0.00780942	down
orf19.2836		3.62653	0.0241082	down
orf19.284		2.10107	0.00154076	up
orf19.2841	PGM2	2.3889	0.000404398	up
orf19.2844		3.33242	0.034671	up
orf19.2849	AQY1	13.913	0.000146649	down
orf19.2865		2.11123	0.0322044	up
orf19.287		2.18021	0.0406165	up
orf19.2875		2.06197	0.0201537	up
orf19.2876	CBF1	2.41353	0.0422701	up
orf19.2878	PGA15	2.1449	0.048569	down
orf19.2879	IFF5	2.27632	0.0267101	up
orf19.2882	XUT1	3.0106	0.0121487	down
orf19.2883	CSO99	2.76938	0.00280387	up
orf19.2896	SOU1	9.20733	0.000591613	down
orf19.2898		2.93956	0.00373533	down
orf19.2907	PGA42	3.23557	0.0493685	down
orf19.2907.1		2.94967	0.0284883	down
orf19.2917		2.79941	0.0275557	down
orf19.2924		2.78443	0.00835738	up
orf19.2934		2.90739	0.0285135	down
orf19.2952	EXG2	25.1883	0.0015418	up
orf19.2958		3.25009	0.00655478	up
orf19.2959.1		2.69518	0.0101605	up
orf19.2963		2.06457	0.0321762	up
orf19.2969	RAD16	2.73251	0.00240373	down
orf19.2972	PDE2	2.47846	0.0108606	down
orf19.2973		2.37406	0.0208203	down
orf19.2978		3.68857	0.00377492	up
orf19.298		2.53464	0.0316511	down
orf19.2990	XOG1	6.29885	0.0161645	down
orf19.2994	RPL13	2.10195	0.0196038	down
orf19.30		2.01723	0.0206357	down
orf19.3001	TEM1	3.86221	0.00634714	up
orf19.3008	COQ4	2.70567	0.000819812	up
orf19.3010.1	ECM33	2.65867	0.000276854	up
orf19.3011		3.13692	0.0192012	down
orf19.3013	CDC12	4.99226	0.0162402	up
orf19.3015	ARX1	4.77542	0.000832569	down
orf19.3029		3.80899	0.00181352	up
orf19.3030		3.26011	0.0308598	up
orf19.3037		2.04049	0.0150804	down
orf19.3038	TPS2	2.47645	0.0444378	up
orf19.304		2.12398	0.0138823	down
orf19.3040	EHT1	2.59002	0.0147109	down
orf19.3041		2.30634	0.0125784	down
orf19.3042		2.10397	0.0227511	up
orf19.3048		2.10567	0.0491342	down
orf19.3049		3.1274	0.0410222	down
orf19.3087	UBI3	3.99996	0.0067713	down
orf19.3100		3.04818	0.0379326	up
orf19.3105		2.33157	0.00587238	down
orf19.3108		2.30628	0.00763299	down
orf19.3110		2.63325	0.0190124	down
orf19.3112	ZRT1	6.1162	0.00682579	down
orf19.3113		2.08137	0.0410186	down
orf19.3117	CSA2	2.51225	0.0359326	up
orf19.3127	CZF1	2.19135	0.0045937	down
orf19.313	DAL4	2.19751	0.0240612	down
orf19.3130		3.21426	0.00614754	down
orf19.3133	GUT2	2.3614	0.00328882	down
orf19.3138	NOP1	3.84535	0.00430439	down
orf19.3139		3.14225	0.000330659	down
orf19.3149	LSP1	5.68212	0.0026586	up
orf19.3150	GRE2	2.27204	0.00147312	down
orf19.3159	UTP20	3.69671	0.0283986	down
orf19.3171	ACH1	2.84464	0.0122901	up
orf19.3175		2.55385	0.0024162	up
orf19.3215		2.04268	0.00605518	up
orf19.3219		3.65679	0.000879633	up
orf19.3220		3.27305	0.0194587	down
orf19.3221		3.81749	0.00329883	down
orf19.3240	ERG27	2.813	0.0115848	up
orf19.3273		2.49942	0.0172826	up
orf19.3276	PWP2	2.78192	0.0223699	down
orf19.3278	GSY1	2.43362	0.0364453	up
orf19.3291	HMT1	2.19258	0.0113715	down
orf19.33		2.90236	0.000411632	up
orf19.3300	ZPR1	4.38695	0.00199207	down
orf19.3304		2.07872	0.000959162	down
orf19.3315	CTA9	2.78989	0.0213668	up
orf19.3322	DUT1	2.76858	0.00117621	up
orf19.3325.3	RPS21B	2.10987	0.0272265	down
orf19.333	FCY2	2.77735	0.00415087	down
orf19.3374	ECE1	123.047	0.000426335	up
orf19.338		2.65932	0.00435507	down
orf19.3387		4.11859	0.000620589	up
orf19.3388		2.48795	0.0173742	down
orf19.3393		2.88825	0.000120124	down
orf19.3414	SUR7	2.23805	0.0365667	up
orf19.3415.1	RPL32	3.78334	0.000459301	down
orf19.3423	TIF3	2.60702	0.0329453	down
orf19.344		2.18886	0.0356503	up
orf19.3442		5.41995	0.000375802	down
orf19.3456		4.45223	0.0165965	up
orf19.346		3.16778	0.00205659	up
orf19.3461		4.52344	0.0125345	up
orf19.3463		2.94718	0.0149494	down
orf19.3465	RPL10A	3.85572	0.00274865	down
orf19.347	RSN1	3.68399	0.00424472	up
orf19.3475		10.9456	0.000227512	up
orf19.3478	NIP7	3.15924	0.0147768	down
orf19.348		3.28797	0.0229858	down
orf19.3481		2.14106	0.00355965	down
orf19.3482		2.05566	0.00748169	down
orf19.349		2.27957	0.0128364	down
orf19.3499		2.47959	0.0174374	down
orf19.3522		3.70727	0.0360924	down
orf19.3526	ITR1	16.5354	0.00253025	up
orf19.3538	FRE9	6.38884	0.00423143	down
orf19.3539		2.28424	0.00335671	down
orf19.3540	MAK5	2.92822	0.00461778	down
orf19.3541	ERF1	2.17768	0.00278259	down
orf19.3544		2.94672	0.0449754	up
orf19.3548.1	WH11	4.85965	0.00283577	down
orf19.3550		3.61841	0.0180498	up
orf19.3553	RPF2	2.20382	0.0174802	down
orf19.3564		2.17392	0.0028524	down
orf19.3608		2.02913	0.00161277	down
orf19.3612	PST2	2.47612	0.0313612	down
orf19.3621		2.75865	0.00214368	down
orf19.3624		2.97386	0.000951399	down
orf19.3656	COX15	2.54406	0.011648	up
orf19.3665		6.28436	0.000357513	down
orf19.3678		2.24308	0.0158716	down
orf19.3689		2.73561	0.00103964	up
orf19.3690		4.46489	0.0156254	up
orf19.3690.2		2.97387	0.000993938	down
orf19.3704		2.71521	0.00680468	down
orf19.3704.1		2.32766	0.00375016	up
orf19.3707	YHB1	10.8898	0.0260237	up
orf19.3716		2.7003	0.0135263	down
orf19.3721		2.21507	0.0227765	down
orf19.374		2.04235	0.00965882	up
orf19.3743		2.29156	0.000387446	up
orf19.3747		2.13531	0.00758403	down
orf19.3749	IFC3	8.66013	0.00207201	up
orf19.3765	RAX2	2.47246	0.0241593	up
orf19.3773		2.58162	0.0296238	up
orf19.3778		3.10522	0.000627742	down
orf19.3779		2.93451	0.0184254	down
orf19.3783		3.00015	0.000665668	down
orf19.3788.1	RPL30	2.69843	0.00477674	down
orf19.3789	RPL24A	2.50718	0.0197782	down
orf19.379		2.93057	0.0230833	down
orf19.3794	CSR1	2.04708	0.0319592	down
orf19.3810		2.36032	0.0193981	down
orf19.3822	SCS7	3.90418	0.00950138	up
orf19.3835		3.35047	0.000491479	down
orf19.3836		2.14558	0.0104731	down
orf19.3861	SIS1	2.11038	0.0313473	down
orf19.3867	RPL7	2.12876	0.0282353	down
orf19.3871		3.65738	0.00763095	up
orf19.3872		2.71142	0.028524	up
orf19.3877		2.13516	0.00343286	down
orf19.3904		2.0862	0.0287036	down
orf19.3922		3.62689	0.0187613	down
orf19.3934	CAR1	2.53694	0.000709573	up
orf19.3938		2.49359	0.0194645	up
orf19.3941	URA7	2.87831	0.00730678	down
orf19.3942.1	RPL43A	2.26773	0.0299962	down
orf19.3962	HAS1	3.28617	0.00619732	down
orf19.3968		3.08826	0.00582091	down
orf19.3974	PUT2	4.8834	0.0377329	up
orf19.3976		2.94676	0.0417926	up
orf19.3982		2.24943	0.000728425	up
orf19.3988		10.1523	0.0157704	down
orf19.3999		2.03377	0.0198564	down
orf19.4024	RIB5	3.36625	0.00485443	up
orf19.4030		3.99663	0.00461115	up
orf19.4035	PGA4	2.78406	0.0290724	up
orf19.4041		2.56314	0.0192308	up
orf19.4046		3.48315	0.0230794	up
orf19.406	ERG1	2.40808	0.0379258	up
orf19.4062		2.20479	0.0250151	up
orf19.4069		2.41576	0.0277336	up
orf19.4089	SGT1	2.69807	0.000844774	up
orf19.411		4.94486	9.27244e-05	down
orf19.4114	FAA2-1	3.83009	0.0113878	up
orf19.4121		3.04031	0.0214768	up
orf19.4122		2.15455	0.000703358	down
orf19.4133		2.38778	0.00602643	down
orf19.4134		2.3316	0.0244671	up
orf19.415		2.2646	0.00426358	up
orf19.4152_2		3.97044	0.0021442	down
orf19.4152_3		3.75619	0.00029942	down
orf19.4152_4		4.25101	0.00201459	down
orf19.4152_5		2.54525	0.0242376	down
orf19.4155.11		3.30791	0.0144784	up
orf19.4191	RLP24	2.48523	0.021245	down
orf19.4222	SST2	2.00632	0.0224735	down
orf19.4234		2.04669	0.0296635	down
orf19.4246		2.55599	0.0121103	up
orf19.4247		3.19565	0.0115838	up
orf19.4257	INT1	2.44116	0.00899009	up
orf19.4258		2.00909	0.0117753	down
orf19.4269		2.84866	0.00268826	up
orf19.4274	PUT1	3.25805	0.0131162	up
orf19.4279	MNN1	2.29765	4.08344e-05	down
orf19.4281		2.21456	0.00348673	down
orf19.4317	GRE3	2.30115	0.0455982	up
orf19.4318	MIG1	2.20891	0.015173	down
orf19.432		2.12038	0.0251473	down
orf19.4328	CCC2	2.59149	0.00441545	down
orf19.433		2.12306	0.0467504	up
orf19.4335	TNA1	11.2682	0.0260083	down
orf19.4337		2.57846	0.00302268	up
orf19.4349.6		3.14877	0.0239329	up
orf19.4386		4.94298	0.000190057	down
orf19.4401	YVH1	2.84377	0.0127689	down
orf19.4435		2.18887	0.0130459	up
orf19.4438	RME1	2.06877	0.0135355	down
orf19.4446		2.60678	0.00870608	down
orf19.4450		3.2326	0.0290096	up
orf19.4450.1		6.87466	0.00737946	up
orf19.4459		5.04812	0.00728511	up
orf19.4476		2.09057	0.0473226	down
orf19.4477	CSH1	3.9444	0.000203637	down
orf19.4479		4.04689	0.00402847	down
orf19.4480		3.34224	0.00237814	down
orf19.4482	IFI3	2.57537	0.0331965	down
orf19.4490	RPL17B	2.47841	0.0102993	down
orf19.4492		2.10526	0.0308916	down
orf19.4506	LYS22	2.7494	0.0148663	down
orf19.4507		2.0519	0.0490689	up
orf19.4508		2.18791	0.00196561	up
orf19.4519	SUV3	2.1083	0.0101386	down
orf19.4521		2.15389	0.0291314	up
orf19.4526	HSP30	2.05913	0.0200059	down
orf19.4549	FGR38	2.41068	0.0175021	up
orf19.4551	CTN1	4.28813	0.0409269	up
orf19.4555	ALS4	11.8924	0.00251718	down
orf19.4563		2.17218	0.00295175	down
orf19.4565	BGL2	3.08698	0.0103519	up
orf19.4587	HGH1	2.68449	0.0127884	down
orf19.4590		12.6718	0.0249422	up
orf19.4591	CAT2	9.34269	0.0264826	up
orf19.4606	ERG8	2.62854	0.00172196	up
orf19.4607		7.65315	0.00651017	up
orf19.4616	POL30	2.4639	0.0124919	up
orf19.4631	ERG251	7.07804	5.78433e-06	up
orf19.4664		3.17418	1.54989e-05	up
orf19.4665		2.49791	0.00658955	up
orf19.4679	AGP2	8.18788	0.000986612	down
orf19.4682	HGT17	2.18656	0.00346679	down
orf19.4697	MDN1	2.94105	0.0221203	down
orf19.4700		2.05119	0.0424888	up
orf19.4711		2.62242	0.0045934	up
orf19.4724		2.47868	0.0335015	up
orf19.4737	TPO3	2.98505	0.00545089	down
orf19.4739		4.90353	0.0136813	down
orf19.4746	JIP5	3.51171	0.00544676	down
orf19.4760		2.86758	0.01027	down
orf19.4767		2.25477	0.021319	up
orf19.4769	IPT1	2.08585	0.0377568	up
orf19.4802	FTH1	2.76919	0.0283739	down
orf19.4819		4.07712	0.0243051	up
orf19.4824		2.33149	0.00505469	down
orf19.4835		2.8244	0.00186045	down
orf19.4845		2.65762	0.0215328	up
orf19.486	NIP100	4.43008	0.00290376	up
orf19.487	SPT14	2.34101	0.00977421	up
orf19.4870	DBP3	2.98536	0.01052	down
orf19.488	MEX67	2.39521	0.021879	down
orf19.4881		2.07457	0.0234627	down
orf19.4886		2.904	0.045849	down
orf19.489	DAP1	2.88889	5.7516e-05	up
orf19.4897		4.4251	0.00349168	up
orf19.4899	GCA1	3.94162	1.29448e-05	down
orf19.4904		2.3648	0.0206224	down
orf19.4909.1	RPL42	2.27345	0.0296355	down
orf19.4914		4.73914	0.00943134	up
orf19.4917		2.07117	0.00702536	down
orf19.4918		3.44595	0.00105216	up
orf19.4920		2.20974	0.0104011	up
orf19.4921		4.82318	0.0110453	up
orf19.4933	FAD3	4.04903	0.0117872	down
orf19.4941	TYE7	2.5486	0.00368323	down
orf19.4943	PSA2	3.46981	0.00340749	up
orf19.4947		9.46416	0.00950835	up
orf19.4964		3.57279	0.00889623	up
orf19.4975	HYR1	6.18769	0.0002828	up
orf19.4979	KNS1	2.27004	0.00544218	down
orf19.5000	CYB2	3.94013	0.0154669	up
orf19.5007	ACT1	2.35208	0.020123	up
orf19.501		2.09849	0.0031195	down
orf19.5015	MYO2	3.71306	0.0104171	up
orf19.5019		2.65868	0.00132652	up
orf19.5020		2.6572	0.0341708	down
orf19.5032	SIM1	9.57863	0.000197066	down
orf19.5038		6.82003	0.00161181	down
orf19.5039		2.43355	0.015085	down
orf19.5046	RAM1	2.16669	0.00812602	up
orf19.5047		2.5709	0.0319302	up
orf19.505	SRV2	2.25418	0.00271895	up
orf19.5050		2.13987	0.0448694	down
orf19.5057		2.62937	0.00394531	down
orf19.5061	ADE5,7	2.09729	0.0253123	down
orf19.5073	DPM1	3.0677	0.00883093	up
orf19.5076	PFY1	3.94815	0.000172041	up
orf19.5090		3.21076	0.0313963	up
orf19.5102	PLB5	4.47728	0.011413	up
orf19.5103		2.74248	0.0293824	down
orf19.5106	DIP2	5.01689	0.00208273	down
orf19.5114		2.21374	0.000757544	up
orf19.5141		4.12095	0.00279624	down
orf19.5166	DBF4	2.45821	0.00432749	up
orf19.5170	ENA21	4.69624	0.00122408	down
orf19.5183		2.53328	0.0465542	up
orf19.5188	CHS1	4.74202	0.00401654	up
orf19.5198	NOP4	3.30563	0.00258465	down
orf19.5206		3.36035	0.00454908	down
orf19.5207		3.14446	0.00414977	down
orf19.5208		3.18853	0.00605657	down
orf19.5211	IDP1	2.07062	0.000684566	down
orf19.5213.2	COX9	2.34884	0.0118726	up
orf19.5215		3.58355	0.00371169	up
orf19.5225.2	RPL27A	3.05246	0.0180329	down
orf19.5229		2.18694	0.013652	down
orf19.5236		3.21041	0.00607503	up
orf19.5238		3.90386	0.000668514	up
orf19.5254		2.07274	0.0340087	down
orf19.5255	PXA2	2.08144	0.0125789	up
orf19.526	NHP2	2.39024	0.0338212	down
orf19.5263	SER33	2.06765	0.00278937	down
orf19.5265	KIP4	8.7667	0.000254425	up
orf19.5285	PST3	2.00746	0.00835882	down
orf19.5288	IFE2	5.87704	0.0086097	up
orf19.5299	ECM1	3.82409	0.00611503	down
orf19.5325	KIN3	3.69609	0.00573481	up
orf19.5340		2.81278	0.00455407	up
orf19.5341	RPS4A	2.80528	0.0339172	down
orf19.5353		3.07067	0.0457265	down
orf19.5356		2.85437	0.00555647	down
orf19.5379	ERG4	2.00551	0.00206538	up
orf19.5380		3.4753	0.00575423	down
orf19.5381		2.08587	0.0168066	up
orf19.5383	PMA1	2.05166	0.0460848	up
orf19.5395		2.23568	0.045865	up
orf19.54	RHD1	2.94794	0.0193721	down
orf19.542	HXK2	2.12248	0.010283	down
orf19.5425		2.59555	0.00140433	down
orf19.5436		2.35427	0.00966063	down
orf19.5437	RHR2	6.33189	0.000407262	down
orf19.5459		2.55158	0.0414905	up
orf19.5475		2.08588	0.0417013	up
orf19.548	CDC10	7.92826	0.00487401	up
orf19.5518		2.14943	0.0206041	up
orf19.5521	ISA1	2.78028	0.0252639	up
orf19.5522		2.95672	0.0264091	down
orf19.5527		2.73771	0.0209212	up
orf19.5528	MOB1	2.92753	0.000170149	up
orf19.5534		2.41349	0.0151564	down
orf19.554	DIT2	2.24551	0.0400915	up
orf19.5550	MRT4	3.81957	0.0123371	down
orf19.5572		8.96543	4.08487e-06	down
orf19.559	FGR14	2.19739	0.0471414	down
orf19.5598		2.50967	0.00300459	down
orf19.5604	MDR1	2.33733	0.0184398	down
orf19.5605		3.82886	0.0296233	down
orf19.5612	BMT4	2.36805	0.0420333	down
orf19.5614		3.99934	0.00370578	up
orf19.5619		5.3952	0.000581838	up
orf19.5628		2.19136	0.00586612	down
orf19.563	RRP15	2.57461	0.00462983	down
orf19.5640	PEX5	2.65264	0.00270572	up
orf19.5655		2.11242	0.00308518	down
orf19.566		2.64054	0.000883514	up
orf19.5662	PEP7	2.30602	0.0183326	up
orf19.5664	HOF1	3.99094	0.00600957	up
orf19.5691	CDC11	3.18369	0.0110426	up
orf19.5704		2.08056	0.0357371	down
orf19.5713	YMX6	2.50881	0.00295987	down
orf19.5732	NOG2	3.60987	0.000344839	down
orf19.5733		5.41321	0.00733211	down
orf19.5750	SHM2	2.47425	0.0305064	down
orf19.5753	HGT10	2.35571	0.000730139	down
orf19.5761		3.14845	0.00248882	up
orf19.5770	OPT8	2.20062	0.00766246	down
orf19.5773		2.96059	0.0070396	up
orf19.5782		5.99397	0.00334212	up
orf19.5785		9.22236	0.000177124	down
orf19.58	RRP6	2.00235	0.0118239	down
orf19.5816	EBP7	4.3303	0.0103217	down
orf19.5818	SUR2	3.04893	0.00426177	up
orf19.5832	HPT1	2.0315	0.0016402	down
orf19.5840		2.61627	0.0193241	up
orf19.5850	NOC2	4.09006	0.000455418	down
orf19.586	ERV46	2.14704	0.0150838	up
orf19.5870	CTP1	2.25615	0.0047078	down
orf19.5875	VAM3	3.00175	0.00245923	up
orf19.5884		2.49962	0.000130735	down
orf19.5885		3.06595	0.0203426	down
orf19.5893	RIP1	2.99567	0.0192029	up
orf19.5895		10.6156	0.000180024	up
orf19.59	REI1	2.15424	0.00401197	down
orf19.5905		2.66586	0.00391292	down
orf19.5906	ADE2	2.40335	0.0261836	down
orf19.5912	MAK21	2.7215	0.00358108	down
orf19.5916		2.49525	0.0447847	up
orf19.5919	MEA1	2.29885	0.023132	up
orf19.5921		4.43399	0.00269266	up
orf19.5929		2.60889	0.0367932	up
orf19.5933		2.67083	0.00329873	down
orf19.5934		3.00402	0.0152893	up
orf19.596.1	NOP10	2.37882	0.0339984	down
orf19.5962	SNF3	2.17453	0.0107052	up
orf19.5964.2	RPL35	2.67781	0.00794393	down
orf19.5968	RDI1	3.22398	0.0179057	up
orf19.5987		3.02035	0.0023724	down
orf19.5989		2.08324	0.015705	down
orf19.5991		3.25721	0.00080174	down
orf19.5992	WOR2	3.20594	0.00183575	down
orf19.6010	CDC5	8.0516	0.016504	up
orf19.6028	HGC1	6.12252	0.00125311	up
orf19.6034	TUB2	6.24292	0.00583922	up
orf19.6037	ASM3	3.52809	0.0113018	down
orf19.6045		2.06653	0.0272348	up
orf19.6048		2.15524	0.00978242	up
orf19.6070	ENA2	3.30275	0.010317	down
orf19.6072		3.63035	0.0357074	up
orf19.6078	POL93	3.86769	0.000268204	down
orf19.6078.1		2.85606	0.00582601	up
orf19.6079		3.17102	0.00740053	down
orf19.6090		5.71246	0.00553918	down
orf19.6137		2.27882	0.0011668	down
orf19.6138		2.64127	0.000538345	down
orf19.6139	FRE7	2.19679	0.00364419	down
orf19.614		2.07887	0.0114004	up
orf19.6140	FRE30	4.32836	0.0108759	down
orf19.6148		7.81065	0.0371852	up
orf19.6170		2.3695	0.00564918	up
orf19.6190	SRB1	2.19695	0.00674303	up
orf19.6205		2.24955	0.0470559	down
orf19.6220.4		2.34906	0.0283887	down
orf19.6225	PCL7	2.09682	0.00863943	down
orf19.6259		2.01809	0.00282651	down
orf19.6265.1	RPS14B	2.63105	0.0066669	down
orf19.627		2.35816	0.0483275	down
orf19.631		3.42874	0.0427634	up
orf19.6317	ADE6	2.56073	0.0135812	down
orf19.6326		2.28022	0.0192218	up
orf19.6343		2.79527	0.0297582	up
orf19.635.1		3.27862	0.0296579	up
orf19.6355		3.06558	0.00742334	down
orf19.6365	PTP1	2.46972	0.00841558	up
orf19.637	SDH2	7.02517	0.00996337	up
orf19.6374		2.07032	0.0104072	up
orf19.6376	PTC5	2.14778	0.00190471	up
orf19.6408		2.63081	0.00397901	up
orf19.6414		2.50736	0.00265362	up
orf19.6414.3	TPM2	4.2424	0.00243253	up
orf19.6417	TSR1	2.82312	0.00749569	down
orf19.6418		2.04526	0.0100267	down
orf19.6423		2.21535	0.0318369	up
orf19.6424		5.10024	0.00387636	up
orf19.6436		2.05998	0.0341164	up
orf19.6459	DPP3	4.33386	0.004176	up
orf19.646	GLN1	3.03873	0.0030454	down
orf19.6465		3.22448	0.0101847	down
orf19.6472	CYP1	3.3808	0.0127597	down
orf19.6489	FMP45	6.00863	0.0441361	down
orf19.6507		2.20008	0.00138173	down
orf19.6531	NUC2	3.6845	0.0219596	up
orf19.6536	IQG1	10.2495	0.0104932	up
orf19.655	PHO84	9.29431	0.00103365	down
orf19.6551.1	STE18	2.39905	0.0194591	up
orf19.656	DPP1	2.2772	0.00059771	down
orf19.6573	BEM2	2.23034	0.029072	up
orf19.6578		3.97365	0.00494575	up
orf19.6579		5.67083	0.00217894	up
orf19.6594	PLB3	2.153	0.00497338	up
orf19.6595	RTA4	2.16972	0.007995	up
orf19.6601.1	YKE2	2.04764	0.0459377	up
orf19.6605		3.24217	0.00384316	up
orf19.6608		4.57735	0.00507921	up
orf19.661	KRR1	3.10318	2.17001e-05	down
orf19.6634	VMA2	2.04818	0.0317245	up
orf19.6638	PTC4	2.05422	0.00843628	up
orf19.6648		4.51097	0.00831235	down
orf19.665	NEP1	2.63616	0.00584167	down
orf19.6652	DBP8	3.64314	0.000217189	down
orf19.6663	RPS25B	2.2343	0.026639	down
orf19.6676		2.14492	0.0437716	down
orf19.6686	ENP2	5.25744	0.000478107	down
orf19.6705		2.63384	0.0458031	up
orf19.6706	GYP7	2.01329	0.0188723	down
orf19.6708		2.39073	0.00376868	down
orf19.6712		2.24809	0.00756074	up
orf19.6716	ABD1	2.34688	0.0363988	up
orf19.6737		2.22291	0.017721	up
orf19.6741		9.36973	0.00140329	up
orf19.676		4.14698	0.0478175	up
orf19.6763	SLK19	4.6539	0.00469087	up
orf19.6778		2.53882	0.0478967	up
orf19.6785	RPS12	2.31318	0.0175665	down
orf19.6817	FCR1	2.91458	0.000955839	down
orf19.6818		2.3262	0.0107763	down
orf19.6824		3.9365	0.00129504	down
orf19.6842		2.66236	0.0139921	up
orf19.6843		5.19837	0.00104486	up
orf19.6862		2.61123	0.0043383	down
orf19.6867		3.42115	0.0111135	up
orf19.6869		2.22235	0.0189101	up
orf19.6874		3.22342	0.035939	down
orf19.6879		2.03896	0.0421943	down
orf19.6887		3.81545	0.00798421	up
orf19.6889	MKK2	3.18336	0.000331822	up
orf19.69.2		2.43661	0.0152069	down
orf19.6902		5.68357	0.0018367	down
orf19.691	GPD2	6.63097	0.00662392	down
orf19.6920		2.2283	0.0023579	down
orf19.6955	HBR3	2.88909	0.00493987	down
orf19.6968		2.14313	0.0240344	down
orf19.6993	GAP2	4.12069	0.0182522	down
orf19.6996		2.12302	0.019091	down
orf19.6997		2.47096	0.0247516	down
orf19.7006		3.4099	0.0102416	up
orf19.7010		2.03301	0.0123192	up
orf19.7011		5.87014	0.00240454	down
orf19.7048.1	RPS28B	2.61118	0.0291213	down
orf19.7049	CYB5	3.11493	0.00639158	up
orf19.7051		3.27684	0.00347062	down
orf19.7057		2.10282	0.0269674	down
orf19.7062	RPA135	3.49011	0.00144208	down
orf19.7069		5.82126	0.00064416	down
orf19.7077		2.37947	0.000797223	up
orf19.7084		2.76481	0.00542638	up
orf19.7085		4.636	0.0045376	up
orf19.7088		2.30009	0.0182892	down
orf19.7094	HGT12	2.91655	0.0176376	down
orf19.7097		2.28303	0.0223773	up
orf19.7100		2.56357	0.00636711	up
orf19.7107		2.20663	0.0301481	down
orf19.7150	NRG1	2.93455	0.0071612	down
orf19.7154		2.345	0.0148651	down
orf19.7158		2.54738	0.00638231	up
orf19.7166		7.00067	0.00534822	down
orf19.7197		3.71904	0.00364504	down
orf19.7208	CSK1	3.94473	0.0452936	down
orf19.7215		2.97019	0.00938185	down
orf19.7215.3		2.52912	0.00539757	up
orf19.7216		2.04877	0.0369486	up
orf19.7218	RBE1	8.22904	0.0177713	down
orf19.7219	FTR1	2.84347	0.0222247	down
orf19.7224		2.04326	0.0325615	up
orf19.7225		2.26142	0.0104128	down
orf19.7239		4.68754	0.00313945	up
orf19.7254		2.18438	0.00131175	down
orf19.7284	ASR2	3.64718	0.00693425	down
orf19.7298	CHS2	3.37806	0.00063914	up
orf19.7299.1		2.59024	0.0403973	up
orf19.7300		2.66321	0.0411833	up
orf19.7304		8.7735	0.000226764	up
orf19.7308	TUB1	4.00833	0.0415983	up
orf19.731	EMP46	3.45058	0.00106994	down
orf19.7310		7.92003	3.00808e-06	down
orf19.7323	CBP1	5.76329	0.000458179	up
orf19.7329		2.56175	0.00252445	up
orf19.7341		2.70962	0.0100438	up
orf19.7359	CRZ1	2.18004	0.0403462	down
orf19.7372	MRR1	2.19794	0.0332032	down
orf19.7381		2.53166	0.0036229	up
orf19.7384	NOG1	4.82526	0.000342886	down
orf19.7394	GDA1	2.33459	0.0253396	down
orf19.7397		2.07121	0.0484357	down
orf19.7424	NSA2	2.07117	0.0156418	down
orf19.7425		3.26224	0.00371956	up
orf19.7426		2.57486	0.000535885	up
orf19.7437		3.52604	0.0127603	up
orf19.745	VAC8	2.63036	0.000343246	up
orf19.7458		2.00511	0.0299435	down
orf19.7466	ACC1	2.03008	0.0186112	down
orf19.7484	ADE1	2.14921	0.00321574	down
orf19.7500	PXA1	3.1477	0.00419033	up
orf19.7502		2.21946	0.0123546	up
orf19.7513		2.99726	0.0383421	down
orf19.7531		3.38217	0.0127237	up
orf19.7567		2.61168	0.0106022	up
orf19.7568		2.43298	0.0213644	up
orf19.7569		3.64376	0.00353514	down
orf19.7578		2.71765	0.00186926	up
orf19.7599		2.44023	0.00144106	down
orf19.76	SPB1	2.554	0.00959201	down
orf19.7608		2.4908	0.0176385	up
orf19.7610	PTP3	9.46463	0.0112269	up
orf19.7624		2.65115	0.00113689	down
orf19.7635	DRS1	2.48913	0.0154313	down
orf19.7650	LTV1	2.01904	0.0208294	down
orf19.7670		4.22349	0.000362025	up
orf19.7678		2.20216	0.0179636	up
orf19.79		3.87911	0.00180171	up
orf19.809		4.25338	0.0014776	down
orf19.813		5.51986	0.00113113	down
orf19.815	DCK1	4.908	0.00207057	up
orf19.816	DCK2	2.7746	0.00182406	up
orf19.820	SDS22	2.03031	0.0131653	up
orf19.827		2.6767	0.00664509	up
orf19.827.1	RPL39	2.63194	0.00224944	down
orf19.838.1	RPS9B	2.24129	0.000576073	down
orf19.841		2.21785	0.0295986	up
orf19.842	ASR3	2.81433	0.00112944	up
orf19.844	STE11	2.53539	4.06143e-05	up
orf19.85	GPX2	7.47758	0.00534902	up
orf19.850		2.14474	0.0172612	up
orf19.853	SAP99	2.65059	0.0238219	down
orf19.857	FMO2	4.0365	0.00453761	up
orf19.86		2.81847	0.00679066	up
orf19.867		2.92439	0.00510056	up
orf19.868	ADAEC	3.14185	0.0153226	down
orf19.873.1	COX6	2.68166	0.0091921	up
orf19.88	ILV5	2.97587	0.00284243	down
orf19.910		2.15299	0.0388897	down
orf19.922	ERG11	2.126	0.00173172	up
orf19.94		2.31027	0.0306458	down
orf19.986	GLY1	4.26479	0.0169776	down
YPR080W_55		2.29976	0.0259895	down
