# Supplementary material for: The Candida albicans-Specific Gene EED1 Encodes a Key Regulator of Hyphal Extension
Source: PLoS One. 2011 Apr 7;6(4):e18394. doi: 10.1371/journal.pone.0018394 (PMC3075580; doi:10.1371/journal.pone.0018394)
Supplement: Table S4 — Transcriptome plastic growth eed1+pTET-UME6 vs eed (XLS) [file pone.0018394.s006.xls]

## Sheet: Tabelle1
systematic name	common name	fold change	p-value	regulation (eed1Δ + pTET-UME6 vs. eed1Δ)
CaalfMt19	TRNN	3.50883	0.0250412	down
CaalfMt24	TRNT1	11.3324	0.000102355	down
orf19.10	ALK8	2.18851	0.00466748	down
orf19.101		3.9312	0.00607423	down
orf19.1055	CDC3	2.29439	0.0305828	up
orf19.1069	RPN4	2.3552	0.049568	down
orf19.1071		3.71981	0.0176319	down
orf19.1098		5.17014	0.0123103	down
orf19.1115	GUK1	3.46694	0.00605466	up
orf19.113	CIP1	15.8699	0.0133316	up
orf19.1144		8.19571	0.0021431	up
orf19.1149	MRF1	2.85129	0.000794965	up
orf19.115		2.41726	0.00706569	down
orf19.1202		3.2845	0.0379575	up
orf19.1240		2.73755	0.0114191	down
orf19.1258		2.29775	0.0346998	down
orf19.1263	CFL1	5.59605	0.0169652	down
orf19.1272		2.25602	0.0277633	down
orf19.1306		2.49132	0.000392126	down
orf19.1334		2.17246	0.0494286	up
orf19.1340		2.02415	0.0460551	up
orf19.1371		2.68025	0.025963	down
orf19.1373	INP51	2.0287	0.041968	up
orf19.1374		2.58433	0.0228864	up
orf19.1390	PMI1	2.5078	0.00509674	up
orf19.1405	PHO13	2.8764	0.0112737	up
orf19.1415	FRE10	2.05839	0.0260715	up
orf19.1467	COX13	2.11503	0.0264577	up
orf19.1589		2.06722	0.00732483	down
orf19.1605	PMS1	6.34359	0.0223267	up
orf19.1618	GFA1	2.16391	0.0162027	up
orf19.1641		2.74873	0.0471388	down
orf19.1646		2.08611	0.0270295	down
orf19.1654		3.18368	0.00562617	up
orf19.1666		2.22726	0.0493632	up
orf19.1687		2.22173	0.0463428	down
orf19.1690	TOS1	3.13896	0.0459996	up
orf19.1702	ARF3	2.45852	0.00626499	up
orf19.1738	UGP1	2.26221	0.0052467	up
orf19.1753	PUS7	2.26227	0.0012551	down
orf19.1770	CYC1	2.06327	0.044361	up
orf19.1780		4.60899	0.0142585	down
orf19.1794		2.41693	0.00245707	up
orf19.1799		2.60869	0.00467253	down
orf19.1802		2.67352	0.0101543	down
orf19.1818		2.2824	0.012093	up
orf19.1822	UME6	16.3062	0.00943611	up
orf19.1823		3.45077	0.0122792	up
orf19.1829		2.49567	0.0100948	up
orf19.1852		2.58158	0.0366266	down
orf19.1860.1		4.01475	0.00850772	up
orf19.1862		4.83601	0.00486961	down
orf19.1893		2.97659	0.0489784	up
orf19.1901		2.15955	0.0211371	down
orf19.1964		2.10811	0.0391069	up
orf19.199		2.7263	0.00256972	up
orf19.2007		2.20714	0.00406164	up
orf19.2013	KAR2	2.15322	0.0449005	up
orf19.2060	SOD5	2.91753	0.0296067	up
orf19.2067		2.2519	0.0147582	up
orf19.2087		4.5678	0.0362903	up
orf19.2121		2.75402	0.0161902	down
orf19.2187	ALG7	2.21466	0.0160912	up
orf19.2219	ORF298	3.16043	0.00505735	down
orf19.2245		3.84218	0.0285586	up
orf19.2253		2.30873	0.0209795	down
orf19.2278		3.84526	0.00895174	up
orf19.2281		3.57185	0.0167005	down
orf19.2292		3.02135	0.0391085	up
orf19.2294.1		2.20812	0.038926	up
orf19.2318.1		2.31555	0.00696616	up
orf19.2322.3		2.26338	0.0152416	up
orf19.2348		2.72538	0.0438857	down
orf19.2361		2.02175	0.00358486	down
orf19.2376		2.3339	0.0397233	down
orf19.2416.1	MLC1	2.77768	0.0209092	up
orf19.2440		2.10668	0.034855	down
orf19.2457		3.95189	0.0140498	up
orf19.2459		2.10736	0.0213873	up
orf19.2478		4.84579	0.00415693	up
orf19.2483		2.43538	0.0112791	up
orf19.2531	CSP37	2.52558	0.0313479	down
orf19.2565		2.62322	0.0149392	up
orf19.2584	OPT9	2.66852	0.0361058	up
orf19.2593	BIO2	3.65355	0.00477207	up
orf19.26		3.5204	0.0241178	up
orf19.2641	ARP1	2.10993	0.0355539	up
orf19.2661	TLO34	2.12945	0.00890459	up
orf19.2673		2.41921	0.00912407	down
orf19.2685	PGA54	2.76399	0.0158033	up
orf19.2706	CRH11	2.88924	0.00611106	up
orf19.2749		2.02073	0.00444687	down
orf19.2812		4.65817	0.043477	down
orf19.2839	CIRT4B	3.64744	0.0215792	down
orf19.2849	AQY1	4.57654	0.00356173	down
orf19.2865		2.88705	0.0101255	up
orf19.2882	XUT1	3.05595	0.030838	down
orf19.2883	CSO99	2.29969	0.0179598	up
orf19.2896	SOU1	3.96523	0.0146636	down
orf19.29		2.62372	0.0311172	up
orf19.2924		2.8342	0.00761019	up
orf19.2952	EXG2	27.7353	0.0014461	up
orf19.2959		3.24545	0.0384463	up
orf19.2959.1		2.11862	0.0393495	up
orf19.2975	YPT7	3.57736	0.0129113	up
orf19.2978		2.51816	0.0403925	up
orf19.3001	TEM1	2.90801	0.0321805	up
orf19.3010		3.06602	0.0172457	up
orf19.3010.1	ECM33	2.08239	0.00120754	up
orf19.3077	VID21	2.29994	0.00505837	down
orf19.3089		3.46877	0.0321963	up
orf19.3108		2.83191	0.0468507	down
orf19.3120		2.02907	0.0452314	up
orf19.3130		2.36981	0.0193098	down
orf19.3138	NOP1	2.43937	0.0359649	down
orf19.3149	LSP1	2.94268	0.0105534	up
orf19.3175		2.28193	0.0423297	up
orf19.3219		2.26578	0.0220903	up
orf19.3221		3.00577	0.0432855	up
orf19.3240	ERG27	2.2989	0.0223375	up
orf19.3273		2.01008	0.043872	up
orf19.3297		2.01144	0.0229374	up
orf19.33		2.2623	0.0271291	up
orf19.3319		2.1405	0.0486551	up
orf19.3322	DUT1	2.24672	0.011817	up
orf19.3352		3.29927	0.0479488	up
orf19.3374	ECE1	38.3648	0.0022343	up
orf19.3394		2.284	0.0482566	up
orf19.3425		2.09268	0.0142698	down
orf19.346		3.0775	0.0361704	up
orf19.3461		19.5877	0.000641749	up
orf19.3475		6.14068	0.00116757	up
orf19.3522		5.47241	0.0409083	down
orf19.3526	ITR1	3.62696	0.0143096	up
orf19.3536		2.02682	0.00564506	down
orf19.3538	FRE9	3.8162	0.0150466	down
orf19.3539		2.10573	0.0296413	down
orf19.3546		2.37235	0.0492334	up
orf19.3548.1	WH11	5.31882	0.00114522	down
orf19.3610		2.00468	0.0481755	down
orf19.3611		2.28032	0.0454935	down
orf19.3642	SUN41	3.9567	0.00121838	up
orf19.3679		4.06071	0.0392008	up
orf19.3704.1		2.01075	0.0111117	up
orf19.3765	RAX2	2.31243	0.0157829	up
orf19.3854		2.39428	0.0277317	up
orf19.3856	CDC28	2.34388	0.0312877	up
orf19.3885		2.58941	0.0445874	up
orf19.3895	CHT2	4.38662	0.0374058	up
orf19.390	CDC42	2.34352	0.0199352	up
orf19.3902		3.48452	0.0208748	up
orf19.3988		4.86597	0.012994	down
orf19.4022	SDH4	2.24282	0.0199941	down
orf19.4046		3.67308	0.0253359	up
orf19.406	ERG1	2.75325	0.0229498	up
orf19.4089	SGT1	2.39266	0.00485202	up
orf19.411		2.17376	0.0148446	down
orf19.4133		2.56788	0.0192933	down
orf19.4134		3.75502	0.0363183	up
orf19.4152_3		3.29999	0.0256845	down
orf19.4152_4		2.64663	0.0400935	down
orf19.4155.11		2.81646	0.0266423	up
orf19.4171		2.12025	0.0457044	up
orf19.4245		2.666	0.00108545	down
orf19.4279	MNN1	2.54853	0.0113202	down
orf19.4281		2.5553	0.000747302	down
orf19.4328	CCC2	2.14741	0.0272645	down
orf19.433		2.20551	0.0430158	up
orf19.4370		2.3447	0.00937959	down
orf19.4401	YVH1	2.75031	0.024581	down
orf19.4427	SKP1	2.17089	0.0266714	up
orf19.4459		2.99001	0.00359314	up
orf19.4482	IFI3	2.96944	0.00596129	down
orf19.4490	RPL17B	2.119	0.0198612	down
orf19.450		2.57363	0.025633	up
orf19.4508		2.43055	0.0118747	up
orf19.4549	FGR38	2.54184	0.0102972	up
orf19.4555	ALS4	4.24091	0.0243588	down
orf19.4558		3.25873	0.00756457	up
orf19.4565	BGL2	2.85385	0.00517313	up
orf19.4571		2.01695	0.0137363	down
orf19.4607		5.21826	0.0178393	up
orf19.4609		2.43437	0.0396948	up
orf19.4630	CPA1	5.66811	0.0450646	up
orf19.4631	ERG251	3.59129	0.0152248	up
orf19.4664		2.94186	0.00710324	up
orf19.4726		2.00285	0.0254777	up
orf19.4727		2.50923	0.0216497	up
orf19.4733	YMC2	2.01536	0.0413833	up
orf19.4742		2.3728	0.0482378	up
orf19.479.2		2.13083	0.0456351	up
orf19.4835		2.20804	0.0223324	down
orf19.4890	CLA4	2.68116	0.0310947	up
orf19.4899	GCA1	3.89195	0.000162067	down
orf19.4904		2.51207	0.00330183	down
orf19.4909.1	RPL42	2.12195	0.0327901	down
orf19.4943	PSA2	2.47715	0.0186568	up
orf19.4975	HYR1	6.65998	0.00194825	up
orf19.4982		3.03008	0.0341692	up
orf19.5015	MYO2	2.85796	0.0176443	up
orf19.5025	MET3	2.58007	0.0459616	up
orf19.5032	SIM1	4.16981	0.000495357	down
orf19.5038		2.93207	0.015293	down
orf19.5073	DPM1	4.68403	0.00373393	up
orf19.5076	PFY1	4.54858	0.00760416	up
orf19.5090		3.05876	0.0494865	up
orf19.5102	PLB5	3.64597	0.0179796	up
orf19.5114		2.90572	0.0217334	up
orf19.512		2.18407	0.0284776	down
orf19.5141		2.9286	0.00955641	down
orf19.5170	ENA21	2.7412	0.0369702	down
orf19.5180		2.58007	0.0462182	up
orf19.5193		7.11597	0.0410234	up
orf19.5194.1		2.23251	0.0132592	up
orf19.5195		2.16515	0.00875547	up
orf19.520		2.00845	0.0494941	up
orf19.5228	RIB3	2.47108	0.00518652	down
orf19.5238		2.44289	0.000727222	up
orf19.5265	KIP4	5.08186	0.0240311	up
orf19.5286	YCP4	3.49751	0.03749	up
orf19.5290		2.89541	0.0417444	up
orf19.5378		4.08574	0.0128611	up
orf19.5392	NGT1	3.44607	0.00627059	up
orf19.5396		3.73795	0.0428128	down
orf19.54	RHD1	2.07179	0.0284161	down
orf19.5411		2.20081	0.013903	up
orf19.5437	RHR2	2.28545	0.0293619	up
orf19.548	CDC10	8.28967	0.0080854	up
orf19.5487	CDC46	2.21251	0.0407717	down
orf19.5500	MAK16	2.51449	0.0441322	up
orf19.5503		4.1553	0.0332311	down
orf19.5522		2.52537	0.00493841	down
orf19.5528	MOB1	2.08436	0.00933491	up
orf19.5542	SAP6	25.8066	0.00114947	up
orf19.5572		3.97822	0.00600966	down
orf19.5614		2.274	0.0357632	up
orf19.5641	CAR2	4.96405	0.0304037	down
orf19.5681		4.67438	0.0167638	up
orf19.5688		4.9826	0.0113191	up
orf19.5691	CDC11	3.24461	0.0436644	up
orf19.5785		4.20959	0.0499941	down
orf19.580		2.08086	0.016649	down
orf19.5817		2.55148	0.013352	up
orf19.5839	PDR17	3.3881	0.0177743	up
orf19.5850	NOC2	2.88833	0.0373473	down
orf19.5856		2.48361	0.0114166	up
orf19.5875	VAM3	2.69887	0.00302111	up
orf19.5884		2.78438	0.00572329	down
orf19.5902	RAS2	5.20696	0.0492223	up
orf19.6028	HGC1	4.16208	0.00347021	up
orf19.6034	TUB2	4.82025	0.014061	up
orf19.6079		2.80619	0.00763893	down
orf19.6140	FRE30	2.59271	0.0381896	down
orf19.6190	SRB1	4.43292	0.00240726	up
orf19.6365	PTP1	3.43151	0.00278045	up
orf19.6414.3	TPM2	3.09282	0.00870685	up
orf19.6424		2.42819	0.0267581	up
orf19.6435		2.05595	0.0417654	up
orf19.6459	DPP3	2.87036	0.0389418	up
orf19.6469		2.0113	0.00270359	up
orf19.6489	FMP45	4.82603	0.0445748	down
orf19.6507		2.18078	0.000101484	down
orf19.6536	IQG1	6.32864	0.0228346	up
orf19.6579		3.35072	0.0138803	up
orf19.6592		2.56232	0.0222619	down
orf19.6596		3.71631	0.00494828	down
orf19.661	KRR1	2.01979	0.0453732	down
orf19.6636		2.45281	0.0124552	up
orf19.6638	PTC4	2.40349	0.0229442	up
orf19.665	NEP1	2.1157	0.022714	down
orf19.6673	HEX1	2.23637	0.00658391	up
orf19.6683		2.38305	0.0285136	up
orf19.6817	FCR1	2.50946	0.00759248	down
orf19.6818		2.07986	0.036566	down
orf19.6856		2.08745	0.00351465	down
orf19.6867		5.3102	0.0430065	up
orf19.6886		2.4564	0.0311116	up
orf19.6887		2.99453	0.00794059	up
orf19.6889	MKK2	2.5814	0.0139105	up
orf19.69.2		3.64836	0.00297207	down
orf19.6902		2.39305	0.0271329	down
orf19.6917		3.61619	0.0201287	down
orf19.7011		2.88776	0.0107554	down
orf19.7049	CYB5	2.08675	0.0326431	up
orf19.7051		2.26475	0.0422838	down
orf19.7062	RPA135	2.45506	0.0168297	down
orf19.7084		2.35718	0.00952402	up
orf19.7085		2.47028	0.0147284	up
orf19.7109		2.1431	0.0246214	up
orf19.7184		3.11384	0.0382218	up
orf19.7219	FTR1	2.20853	3.97911e-05	down
orf19.7298	CHS2	2.32655	0.0406957	up
orf19.7310		7.70183	0.00122907	down
orf19.7317		2.96686	0.000770233	down
orf19.7346		2.3994	0.0457794	down
orf19.7366		2.24178	0.0382835	down
orf19.7385		2.31896	0.0396027	down
orf19.7426		2.56903	0.0110001	up
orf19.7469	ARG1	3.68316	0.0464553	up
orf19.7567		2.974	0.00208502	up
orf19.7578		2.3224	0.0265597	up
orf19.7599		2.18631	0.00734305	down
orf19.7610	PTP3	6.6568	0.0207441	up
orf19.7638	PRO1	2.17706	0.0026333	up
orf19.7668	MAL2	6.58438	0.00017172	down
orf19.7670		2.29906	0.0249882	up
orf19.7676	XYL2	2.97981	0.0308799	down
orf19.813		2.31085	0.0150164	down
orf19.815	DCK1	2.37369	0.0215406	up
orf19.816	DCK2	2.83791	0.0217979	up
orf19.847	YIM1	2.66754	0.00343125	up
orf19.85	GPX2	4.69368	0.0188892	up
orf19.853	SAP99	2.58204	0.00672222	down
